# Supplementary material for: Demographic characteristics shape patterns of dawn swarming during roost switching in tree-dwelling Daubenton’s bat
Source: Sci Rep. 2022 Jun 15;12:10014. doi: 10.1038/s41598-022-14246-2 (PMC9200770; doi:10.1038/s41598-022-14246-2)
Supplement: Supplementary file 1 — Supplementary Information 1. [file 41598_2022_14246_MOESM1_ESM.csv]

ID_bat	date	time	roost	sexage
210	2019-08-12	04:37:14	F	MJ
210	2019-08-12	04:37:39	F	MJ
210	2019-08-13	04:51:53	F	MJ
210	2019-08-13	04:52:04	F	MJ
210	2019-08-13	04:52:15	F	MJ
19	2019-05-25	04:04:57	A	FAO
19	2019-05-25	04:05:13	A	FAO
19	2019-05-25	04:05:23	A	FAO
19	2019-05-25	04:05:27	A	FAO
19	2019-05-25	04:05:30	A	FAO
19	2019-05-25	04:05:31	A	FAO
19	2019-05-25	04:05:34	A	FAO
19	2019-05-25	04:06:12	A	FAO
19	2019-05-25	04:06:16	A	FAO
19	2019-05-25	20:50:07	A	FAO
19	2019-06-01	03:32:31	A	FAO
19	2019-06-01	03:32:40	A	FAO
19	2019-06-01	03:33:00	A	FAO
19	2019-06-01	03:33:28	A	FAO
19	2019-06-01	21:02:29	A	FAO
19	2019-06-04	21:10:49	B	FAO
19	2019-06-05	03:27:29	B	FAO
19	2019-06-05	03:28:37	B	FAO
19	2019-06-05	03:38:49	A	FAO
19	2019-06-05	03:38:58	A	FAO
19	2019-06-05	03:39:33	A	FAO
19	2019-06-05	03:40:50	B	FAO
19	2019-06-05	03:40:51	B	FAO
19	2019-06-05	03:41:02	B	FAO
19	2019-06-05	03:41:07	B	FAO
19	2019-06-05	03:41:08	B	FAO
19	2019-06-05	21:14:19	B	FAO
19	2019-06-06	03:47:16	B	FAO
19	2019-06-06	03:47:34	B	FAO
19	2019-06-06	03:47:51	B	FAO
19	2019-06-06	03:47:52	B	FAO
19	2019-06-06	03:48:07	B	FAO
19	2019-06-06	03:48:11	B	FAO
19	2019-06-06	03:48:22	B	FAO
19	2019-06-06	03:48:28	B	FAO
19	2019-06-06	03:48:29	B	FAO
19	2019-06-06	03:48:36	B	FAO
19	2019-06-06	03:48:52	B	FAO
19	2019-06-06	03:49:04	B	FAO
19	2019-06-06	03:49:10	B	FAO
19	2019-06-06	03:49:11	B	FAO
19	2019-06-06	21:12:32	B	FAO
19	2019-06-06	21:12:33	B	FAO
19	2019-06-07	03:25:48	A	FAO
19	2019-06-07	03:29:37	B	FAO
19	2019-06-07	03:29:43	B	FAO
19	2019-06-07	03:29:50	B	FAO
19	2019-06-07	03:29:51	B	FAO
19	2019-06-07	03:29:59	B	FAO
19	2019-06-07	03:30:06	B	FAO
19	2019-06-07	03:30:13	B	FAO
19	2019-06-07	03:30:18	B	FAO
19	2019-06-07	03:30:27	B	FAO
19	2019-06-07	21:16:07	B	FAO
19	2019-06-07	21:16:08	B	FAO
19	2019-06-08	03:38:13	B	FAO
19	2019-06-08	03:38:42	B	FAO
19	2019-06-08	03:38:48	B	FAO
19	2019-06-08	21:21:38	B	FAO
19	2019-06-09	03:17:27	B	FAO
19	2019-06-09	03:17:45	B	FAO
19	2019-06-09	03:26:16	B	FAO
19	2019-06-09	03:26:17	B	FAO
19	2019-06-09	03:26:26	B	FAO
19	2019-06-09	21:26:21	B	FAO
19	2019-06-09	21:26:22	B	FAO
19	2019-06-16	02:12:03	A	FAO
19	2019-06-20	03:12:15	A	FAO
19	2019-06-20	21:22:09	A	FAO
19	2019-06-21	03:57:51	A	FAO
19	2019-06-21	03:58:10	A	FAO
19	2019-06-21	21:34:58	A	FAO
19	2019-06-27	03:34:49	B	FAO
19	2019-06-27	03:35:11	B	FAO
19	2019-06-27	03:35:52	B	FAO
19	2019-07-02	04:04:59	A	FAO
19	2019-07-02	04:05:09	A	FAO
19	2019-07-02	04:05:46	A	FAO
19	2019-07-02	04:05:54	A	FAO
19	2019-07-02	04:06:13	A	FAO
19	2019-07-02	21:35:11	A	FAO
19	2019-07-03	03:52:02	A	FAO
19	2019-07-03	21:28:45	A	FAO
19	2019-07-19	03:37:05	A	FAO
19	2019-07-19	03:37:16	A	FAO
19	2019-07-19	03:37:22	A	FAO
19	2019-07-19	03:43:31	A	FAO
81	2019-06-10	21:35:41	B	FAY
81	2019-06-10	21:36:14	B	FAY
81	2019-06-10	21:36:26	B	FAY
81	2019-06-10	21:36:34	B	FAY
81	2019-06-10	21:36:35	B	FAY
81	2019-06-10	21:49:54	B	FAY
81	2019-06-10	21:49:55	B	FAY
81	2019-06-11	00:28:40	B	FAY
81	2019-06-11	00:28:52	B	FAY
81	2019-06-11	00:28:56	B	FAY
81	2019-06-13	21:13:29	B	FAY
81	2019-06-13	21:13:30	B	FAY
81	2019-06-13	21:13:31	B	FAY
81	2019-06-13	21:13:32	B	FAY
81	2019-06-13	21:13:35	B	FAY
81	2019-06-13	21:13:36	B	FAY
81	2019-06-14	00:38:24	B	FAY
81	2019-06-14	00:38:36	B	FAY
81	2019-06-14	00:38:47	B	FAY
81	2019-06-14	00:38:55	B	FAY
81	2019-06-14	01:07:18	B	FAY
81	2019-06-14	01:07:19	B	FAY
81	2019-06-14	01:07:20	B	FAY
81	2019-06-14	01:07:21	B	FAY
81	2019-06-14	01:07:22	B	FAY
81	2019-06-14	01:07:23	B	FAY
81	2019-06-14	03:28:19	B	FAY
81	2019-06-14	03:28:29	B	FAY
81	2019-06-14	03:33:29	B	FAY
81	2019-06-14	03:33:33	B	FAY
81	2019-06-14	03:34:01	B	FAY
81	2019-06-14	03:34:33	B	FAY
81	2019-06-14	03:34:41	B	FAY
81	2019-06-14	03:34:42	B	FAY
81	2019-06-14	03:34:49	B	FAY
81	2019-06-14	03:34:59	B	FAY
81	2019-06-14	03:35:15	B	FAY
81	2019-06-14	03:35:24	B	FAY
81	2019-06-14	03:35:32	B	FAY
81	2019-06-14	03:35:33	B	FAY
81	2019-06-14	21:15:31	B	FAY
81	2019-06-14	21:15:54	B	FAY
81	2019-06-15	01:37:54	B	FAY
81	2019-06-15	01:39:37	B	FAY
81	2019-06-15	02:08:21	B	FAY
81	2019-06-15	02:08:22	B	FAY
81	2019-06-15	02:08:23	B	FAY
81	2019-06-15	03:35:00	B	FAY
81	2019-06-15	03:35:09	B	FAY
81	2019-06-16	02:19:31	B	FAY
81	2019-06-16	03:47:14	B	FAY
81	2019-06-16	21:13:43	B	FAY
81	2019-06-16	21:14:51	B	FAY
81	2019-06-17	01:48:45	B	FAY
81	2019-06-17	01:48:55	B	FAY
81	2019-06-18	02:39:57	B	FAY
81	2019-06-18	03:35:21	B	FAY
81	2019-06-18	03:36:16	B	FAY
81	2019-06-18	03:37:10	B	FAY
81	2019-06-18	21:16:37	B	FAY
81	2019-06-19	01:55:22	B	FAY
81	2019-06-19	01:55:30	B	FAY
81	2019-06-19	01:55:34	B	FAY
81	2019-06-19	01:59:16	B	FAY
81	2019-06-19	01:59:17	B	FAY
81	2019-06-19	04:07:17	B	FAY
81	2019-06-19	04:07:21	B	FAY
81	2019-06-19	21:06:11	B	FAY
81	2019-06-23	02:08:42	B	FAY
81	2019-06-23	02:08:46	B	FAY
81	2019-06-23	03:55:52	B	FAY
81	2019-06-24	03:28:02	B	FAY
81	2019-06-24	03:28:46	B	FAY
81	2019-06-24	03:28:55	B	FAY
81	2019-06-24	21:14:59	B	FAY
81	2019-06-25	03:22:20	B	FAY
81	2019-06-26	03:59:37	B	FAY
81	2019-06-26	04:00:52	B	FAY
81	2019-06-26	04:42:11	B	FAY
81	2019-06-26	04:42:12	B	FAY
81	2019-06-27	03:15:33	B	FAY
81	2019-06-27	03:34:50	B	FAY
81	2019-06-27	03:54:47	B	FAY
81	2019-06-27	03:54:53	B	FAY
81	2019-06-27	03:55:13	B	FAY
81	2019-06-27	03:55:29	B	FAY
81	2019-06-27	05:22:48	B	FAY
81	2019-06-27	21:18:51	B	FAY
81	2019-06-28	02:24:06	B	FAY
81	2019-06-28	02:24:14	B	FAY
81	2019-06-28	02:25:42	B	FAY
81	2019-06-28	02:25:54	B	FAY
81	2019-06-28	02:35:16	B	FAY
81	2019-06-28	03:40:55	B	FAY
81	2019-06-28	03:41:07	B	FAY
81	2019-06-28	03:41:14	B	FAY
81	2019-06-28	03:41:25	B	FAY
81	2019-06-28	21:22:03	B	FAY
81	2019-06-29	03:11:03	B	FAY
81	2019-06-29	03:11:18	B	FAY
81	2019-06-29	03:11:24	B	FAY
81	2019-06-29	03:11:28	B	FAY
81	2019-06-29	03:11:37	B	FAY
81	2019-06-29	21:20:03	B	FAY
81	2019-06-30	03:34:26	B	FAY
81	2019-06-30	21:18:38	B	FAY
81	2019-07-01	03:47:44	B	FAY
81	2019-07-01	21:11:40	B	FAY
81	2019-07-02	03:46:13	B	FAY
81	2019-07-02	21:18:35	B	FAY
81	2019-07-03	03:35:21	B	FAY
81	2019-07-03	03:35:34	B	FAY
81	2019-07-03	03:35:40	B	FAY
81	2019-07-03	03:35:53	B	FAY
81	2019-07-04	03:40:03	B	FAY
81	2019-07-04	03:40:58	B	FAY
81	2019-07-04	03:41:24	B	FAY
81	2019-07-04	03:41:34	B	FAY
81	2019-07-04	03:41:45	B	FAY
81	2019-07-04	03:41:56	B	FAY
81	2019-07-04	03:42:02	B	FAY
81	2019-07-04	03:42:09	B	FAY
81	2019-07-04	03:42:20	B	FAY
81	2019-07-04	03:42:30	B	FAY
81	2019-07-04	04:54:09	B	FAY
81	2019-07-04	21:18:45	B	FAY
81	2019-07-05	03:36:02	B	FAY
81	2019-07-05	03:36:15	B	FAY
81	2019-07-05	21:21:21	B	FAY
81	2019-07-06	03:46:24	B	FAY
81	2019-07-06	03:47:00	B	FAY
81	2019-07-06	04:38:18	B	FAY
81	2019-07-06	21:15:00	B	FAY
81	2019-07-07	04:06:27	B	FAY
81	2019-07-07	04:06:29	B	FAY
81	2019-07-07	04:06:53	B	FAY
81	2019-07-07	04:07:09	B	FAY
81	2019-07-07	04:10:57	B	FAY
81	2019-07-07	04:11:53	B	FAY
81	2019-07-07	04:12:21	B	FAY
81	2019-07-07	04:12:24	B	FAY
81	2019-07-07	04:12:31	B	FAY
81	2019-07-07	04:12:59	B	FAY
81	2019-07-08	03:50:14	B	FAY
81	2019-07-08	21:17:29	B	FAY
81	2019-07-09	03:57:53	B	FAY
81	2019-07-09	21:16:05	B	FAY
81	2019-07-10	04:00:52	B	FAY
81	2019-07-12	04:02:01	B	FAY
81	2019-07-12	04:02:14	B	FAY
81	2019-07-12	04:02:23	B	FAY
81	2019-07-12	04:02:35	B	FAY
81	2019-07-12	21:17:18	B	FAY
81	2019-07-15	01:52:54	B	FAY
81	2019-07-15	01:54:00	B	FAY
81	2019-07-15	02:07:33	B	FAY
81	2019-07-16	02:37:39	B	FAY
81	2019-07-16	03:01:37	B	FAY
81	2019-07-18	04:05:47	A	FAY
81	2019-07-18	04:06:05	A	FAY
81	2019-07-18	04:06:15	A	FAY
81	2019-07-18	21:00:14	A	FAY
81	2019-07-19	04:08:27	A	FAY
81	2019-07-20	04:38:56	D	FAY
81	2019-07-21	04:27:12	D	FAY
81	2019-07-21	04:28:59	A	FAY
81	2019-07-21	04:29:17	D	FAY
81	2019-07-21	20:59:58	D	FAY
148	2019-07-04	03:29:35	A	MJ
148	2019-07-04	03:31:32	A	MJ
148	2019-07-04	03:31:56	A	MJ
148	2019-07-04	03:32:00	A	MJ
148	2019-07-04	03:32:05	A	MJ
148	2019-07-04	03:32:10	A	MJ
148	2019-07-04	03:32:15	A	MJ
148	2019-07-04	03:32:20	A	MJ
148	2019-07-04	03:32:37	A	MJ
148	2019-07-04	03:32:54	A	MJ
148	2019-07-04	03:32:58	A	MJ
148	2019-07-04	03:33:04	A	MJ
148	2019-07-04	03:33:05	A	MJ
148	2019-07-04	21:23:11	A	MJ
148	2019-07-07	03:38:15	A	MJ
148	2019-07-07	03:38:22	A	MJ
148	2019-07-07	21:19:58	A	MJ
148	2019-07-07	21:19:59	A	MJ
148	2019-07-13	04:18:32	A	MJ
148	2019-07-13	04:18:49	A	MJ
148	2019-07-13	04:19:07	A	MJ
148	2019-07-13	04:19:08	A	MJ
148	2019-07-13	21:22:26	A	MJ
148	2019-07-13	21:22:27	A	MJ
148	2019-07-15	04:15:01	A	MJ
148	2019-07-15	21:10:06	A	MJ
148	2019-07-18	04:22:43	A	MJ
148	2019-07-18	04:23:02	A	MJ
148	2019-07-18	04:23:09	A	MJ
148	2019-07-18	04:23:18	A	MJ
148	2019-07-20	04:33:47	A	MJ
148	2019-07-20	04:33:56	A	MJ
148	2019-07-20	20:49:55	A	MJ
148	2019-07-22	04:28:12	A	MJ
199	2019-07-21	01:07:28	B	MJ
199	2019-07-21	01:07:33	B	MJ
199	2019-07-22	01:14:16	B	MJ
199	2019-07-22	01:14:17	B	MJ
199	2019-07-23	00:14:13	B	MJ
199	2019-07-23	00:14:19	B	MJ
199	2019-07-23	00:14:26	B	MJ
199	2019-07-23	00:14:27	B	MJ
199	2019-07-23	00:14:28	B	MJ
199	2019-07-23	00:14:29	B	MJ
199	2019-07-23	00:14:30	B	MJ
199	2019-07-23	00:14:31	B	MJ
199	2019-07-23	00:14:32	B	MJ
199	2019-07-23	00:14:33	B	MJ
199	2019-07-23	00:14:39	B	MJ
199	2019-07-23	00:14:40	B	MJ
199	2019-07-23	00:14:41	B	MJ
199	2019-07-25	01:52:10	B	MJ
199	2019-07-25	01:52:16	B	MJ
199	2019-07-25	01:52:32	B	MJ
199	2019-07-25	01:52:33	B	MJ
124	2019-06-13	20:56:47	B	FAO
124	2019-06-13	20:56:59	B	FAO
124	2019-06-13	21:16:47	B	FAO
124	2019-06-13	21:16:48	B	FAO
124	2019-06-14	00:03:15	B	FAO
124	2019-06-14	00:03:20	B	FAO
124	2019-06-14	00:03:42	B	FAO
124	2019-06-14	00:03:54	B	FAO
124	2019-06-14	00:04:00	B	FAO
124	2019-06-14	00:04:03	B	FAO
124	2019-06-14	00:04:07	B	FAO
124	2019-06-14	00:04:08	B	FAO
124	2019-06-14	00:04:09	B	FAO
124	2019-06-14	00:07:16	B	FAO
124	2019-06-14	00:07:20	B	FAO
124	2019-06-14	00:07:21	B	FAO
124	2019-06-14	00:07:27	B	FAO
124	2019-06-14	00:07:28	B	FAO
124	2019-06-14	00:07:30	B	FAO
124	2019-06-14	00:07:33	B	FAO
124	2019-06-14	00:07:34	B	FAO
124	2019-06-14	00:07:35	B	FAO
124	2019-06-17	00:35:21	A	FAO
124	2019-06-17	00:35:22	A	FAO
124	2019-06-17	00:47:57	A	FAO
124	2019-06-17	00:48:11	A	FAO
124	2019-06-17	00:48:12	A	FAO
124	2019-06-17	00:48:13	A	FAO
124	2019-06-17	00:48:14	A	FAO
124	2019-06-17	01:02:23	A	FAO
124	2019-06-17	01:02:24	A	FAO
124	2019-06-17	01:34:07	A	FAO
124	2019-06-17	03:09:07	A	FAO
124	2019-06-17	03:09:12	A	FAO
124	2019-06-17	03:09:23	A	FAO
124	2019-06-17	03:09:24	A	FAO
124	2019-06-17	21:01:13	A	FAO
124	2019-06-17	22:02:55	A	FAO
124	2019-06-17	22:03:01	A	FAO
124	2019-06-17	22:03:05	A	FAO
124	2019-06-17	22:04:00	A	FAO
124	2019-06-18	01:38:42	A	FAO
124	2019-06-18	02:51:10	A	FAO
124	2019-06-18	03:51:13	A	FAO
124	2019-06-18	03:51:23	A	FAO
124	2019-06-18	03:51:28	A	FAO
124	2019-06-18	21:17:18	A	FAO
124	2019-06-19	01:40:30	A	FAO
124	2019-06-19	01:40:35	A	FAO
124	2019-06-19	02:27:55	A	FAO
124	2019-06-19	02:27:56	A	FAO
124	2019-06-19	03:52:52	A	FAO
124	2019-06-19	03:52:56	A	FAO
124	2019-06-19	21:13:16	A	FAO
124	2019-06-20	01:50:10	A	FAO
124	2019-06-20	02:35:34	A	FAO
124	2019-06-20	04:01:25	A	FAO
124	2019-06-20	20:58:16	A	FAO
124	2019-06-21	01:25:41	A	FAO
124	2019-06-21	01:25:45	A	FAO
124	2019-06-21	01:25:55	A	FAO
124	2019-06-21	02:25:26	A	FAO
124	2019-06-21	04:15:15	A	FAO
124	2019-06-21	21:12:43	A	FAO
124	2019-06-22	01:16:30	A	FAO
124	2019-06-22	01:16:37	A	FAO
124	2019-06-22	02:29:11	A	FAO
124	2019-06-22	03:37:15	A	FAO
124	2019-06-22	21:04:20	A	FAO
124	2019-06-23	01:48:33	A	FAO
124	2019-06-23	02:38:11	A	FAO
124	2019-06-23	02:41:08	B	FAO
124	2019-06-23	02:41:50	B	FAO
124	2019-06-23	02:41:55	B	FAO
124	2019-06-23	02:42:42	B	FAO
124	2019-06-23	04:28:03	A	FAO
124	2019-06-24	01:49:04	A	FAO
124	2019-06-24	01:49:09	A	FAO
124	2019-06-24	02:25:24	A	FAO
124	2019-06-24	03:59:16	A	FAO
124	2019-06-25	02:47:02	A	FAO
124	2019-06-25	21:09:23	A	FAO
124	2019-06-26	01:05:59	A	FAO
124	2019-06-26	01:06:08	A	FAO
124	2019-06-26	04:09:55	A	FAO
124	2019-06-26	04:10:05	A	FAO
124	2019-06-27	01:21:46	A	FAO
124	2019-06-27	01:22:28	A	FAO
124	2019-06-27	21:15:18	A	FAO
124	2019-06-28	01:44:02	A	FAO
124	2019-06-28	03:42:57	A	FAO
124	2019-06-28	03:43:05	A	FAO
124	2019-06-28	21:14:42	A	FAO
124	2019-06-29	02:54:28	A	FAO
124	2019-06-29	03:43:46	A	FAO
124	2019-06-30	02:09:50	A	FAO
124	2019-06-30	02:43:06	A	FAO
124	2019-06-30	03:55:58	A	FAO
124	2019-06-30	21:16:11	A	FAO
124	2019-07-01	02:55:19	A	FAO
124	2019-07-01	02:57:34	B	FAO
124	2019-07-01	04:02:30	A	FAO
124	2019-07-01	04:02:43	A	FAO
124	2019-07-01	21:10:57	A	FAO
124	2019-07-02	02:15:26	A	FAO
124	2019-07-02	04:01:40	A	FAO
124	2019-07-02	21:18:01	A	FAO
124	2019-07-03	01:55:09	A	FAO
124	2019-07-03	01:55:25	A	FAO
124	2019-07-03	03:13:43	A	FAO
124	2019-07-03	21:14:00	A	FAO
124	2019-07-04	02:38:10	A	FAO
124	2019-07-04	03:26:05	A	FAO
124	2019-07-04	21:19:05	A	FAO
124	2019-07-05	01:56:38	A	FAO
124	2019-07-05	01:56:52	A	FAO
124	2019-07-05	01:56:57	A	FAO
124	2019-07-05	02:58:10	A	FAO
124	2019-07-05	03:02:23	A	FAO
124	2019-07-05	03:05:06	A	FAO
124	2019-07-05	03:05:21	A	FAO
124	2019-07-05	03:12:26	A	FAO
124	2019-07-05	03:17:47	A	FAO
124	2019-07-05	03:25:16	A	FAO
124	2019-07-05	03:29:58	A	FAO
124	2019-07-05	03:35:08	A	FAO
124	2019-07-06	01:29:55	A	FAO
124	2019-07-06	01:30:06	A	FAO
124	2019-07-06	01:59:32	A	FAO
124	2019-07-06	02:07:41	A	FAO
124	2019-07-06	02:14:13	A	FAO
124	2019-07-06	02:20:43	A	FAO
124	2019-07-06	02:20:51	A	FAO
124	2019-07-06	02:20:56	A	FAO
124	2019-07-06	02:21:25	A	FAO
124	2019-07-10	00:21:27	B	FAO
124	2019-07-10	00:21:34	B	FAO
124	2019-07-10	02:45:03	B	FAO
124	2019-07-11	03:59:14	B	FAO
124	2019-07-11	03:59:18	B	FAO
124	2019-07-11	03:59:25	B	FAO
124	2019-07-11	03:59:33	B	FAO
124	2019-07-11	03:59:37	B	FAO
124	2019-07-11	03:59:42	B	FAO
124	2019-07-11	21:27:13	B	FAO
124	2019-07-12	03:47:13	B	FAO
124	2019-07-12	03:47:25	B	FAO
124	2019-07-12	21:14:07	B	FAO
124	2019-07-13	01:30:01	B	FAO
124	2019-07-13	03:04:21	B	FAO
124	2019-07-13	04:17:53	B	FAO
124	2019-07-13	22:50:05	B	FAO
124	2019-07-14	02:53:49	B	FAO
124	2019-07-14	04:15:06	B	FAO
124	2019-07-14	21:03:10	B	FAO
124	2019-07-15	02:59:03	B	FAO
124	2019-07-16	01:44:54	B	FAO
124	2019-07-17	02:39:21	B	FAO
124	2019-07-17	02:39:30	B	FAO
124	2019-07-17	02:49:42	B	FAO
124	2019-07-17	02:50:10	B	FAO
124	2019-07-17	02:50:36	B	FAO
124	2019-07-17	02:56:33	B	FAO
124	2019-08-04	00:03:11	A	FAO
124	2019-08-04	00:03:19	A	FAO
124	2019-08-04	00:03:28	A	FAO
124	2019-08-27	04:26:01	B	FAO
103	2019-06-11	00:38:02	B	FAY
103	2019-06-11	00:38:10	B	FAY
103	2019-06-11	00:38:14	B	FAY
103	2019-06-11	00:38:15	B	FAY
103	2019-06-11	00:38:19	B	FAY
103	2019-06-11	00:38:27	B	FAY
103	2019-06-11	00:38:31	B	FAY
103	2019-06-11	00:38:32	B	FAY
103	2019-06-11	00:38:36	B	FAY
103	2019-06-11	00:38:40	B	FAY
103	2019-06-11	00:38:41	B	FAY
103	2019-06-11	00:54:05	B	FAY
103	2019-06-11	00:54:07	B	FAY
103	2019-06-11	00:54:08	B	FAY
103	2019-06-13	19:54:01	B	FAY
103	2019-06-14	00:42:59	B	FAY
103	2019-06-14	00:55:15	B	FAY
103	2019-06-14	00:55:16	B	FAY
103	2019-06-14	00:55:17	B	FAY
103	2019-06-14	03:43:17	B	FAY
103	2019-06-14	20:55:20	B	FAY
103	2019-06-15	01:04:17	B	FAY
103	2019-06-15	01:04:37	B	FAY
103	2019-06-15	01:04:46	B	FAY
103	2019-06-15	01:12:07	B	FAY
103	2019-06-15	03:50:41	B	FAY
103	2019-06-15	03:52:03	B	FAY
103	2019-06-15	05:15:14	B	FAY
103	2019-06-15	05:15:15	B	FAY
103	2019-06-15	21:14:42	B	FAY
103	2019-06-16	00:30:24	B	FAY
103	2019-06-16	00:45:01	B	FAY
103	2019-06-16	00:45:02	B	FAY
103	2019-06-16	03:42:02	B	FAY
103	2019-06-17	03:25:33	B	FAY
103	2019-06-17	03:30:28	B	FAY
103	2019-06-17	03:30:39	B	FAY
103	2019-06-17	03:30:49	B	FAY
103	2019-06-17	04:34:16	B	FAY
103	2019-06-17	04:34:17	B	FAY
103	2019-06-17	04:34:37	B	FAY
103	2019-06-17	21:14:16	B	FAY
103	2019-06-18	03:16:24	B	FAY
103	2019-06-18	03:16:27	B	FAY
103	2019-06-18	03:16:31	B	FAY
103	2019-06-18	03:16:39	B	FAY
103	2019-06-18	03:16:47	B	FAY
103	2019-06-18	03:16:53	B	FAY
103	2019-06-18	03:16:57	B	FAY
103	2019-06-18	21:16:40	B	FAY
103	2019-06-19	04:06:11	B	FAY
103	2019-06-19	04:06:37	B	FAY
103	2019-06-23	02:49:23	B	FAY
103	2019-06-23	02:49:39	B	FAY
103	2019-06-23	02:49:42	B	FAY
103	2019-06-23	02:49:47	B	FAY
103	2019-06-23	02:49:58	B	FAY
103	2019-06-23	02:50:00	B	FAY
103	2019-06-23	03:01:10	B	FAY
103	2019-06-23	04:12:07	B	FAY
103	2019-06-24	03:33:13	B	FAY
103	2019-06-24	03:33:17	B	FAY
103	2019-06-25	03:18:01	B	FAY
103	2019-06-25	03:18:09	B	FAY
103	2019-06-25	03:32:35	B	FAY
103	2019-06-25	04:04:44	B	FAY
103	2019-06-25	04:43:00	B	FAY
103	2019-06-25	04:43:07	B	FAY
103	2019-06-25	21:11:43	B	FAY
103	2019-06-25	21:15:16	B	FAY
103	2019-06-26	02:36:10	B	FAY
103	2019-06-26	03:01:17	B	FAY
103	2019-06-26	04:07:48	B	FAY
103	2019-06-26	04:07:58	B	FAY
103	2019-06-26	04:08:11	B	FAY
103	2019-06-26	20:58:24	B	FAY
103	2019-06-26	21:17:42	B	FAY
103	2019-06-27	03:09:06	B	FAY
103	2019-06-27	03:09:28	B	FAY
103	2019-06-27	03:09:48	B	FAY
103	2019-06-27	03:09:56	B	FAY
103	2019-06-27	03:19:32	B	FAY
103	2019-06-27	03:19:33	B	FAY
103	2019-06-27	03:19:34	B	FAY
103	2019-06-27	03:19:37	B	FAY
103	2019-06-27	03:19:38	B	FAY
103	2019-06-27	03:19:39	B	FAY
103	2019-06-27	04:02:13	B	FAY
103	2019-06-27	04:28:35	B	FAY
103	2019-06-27	21:23:49	B	FAY
103	2019-06-28	01:32:41	B	FAY
103	2019-06-28	01:32:55	B	FAY
103	2019-06-28	01:33:02	B	FAY
103	2019-06-28	01:36:01	B	FAY
103	2019-06-28	02:08:59	B	FAY
103	2019-06-28	02:09:13	B	FAY
103	2019-06-28	02:11:25	B	FAY
103	2019-06-28	02:11:29	B	FAY
103	2019-06-28	02:11:32	B	FAY
103	2019-06-28	02:11:36	B	FAY
103	2019-06-28	02:11:47	B	FAY
103	2019-06-28	02:11:50	B	FAY
103	2019-06-28	02:14:49	B	FAY
103	2019-06-28	02:15:24	B	FAY
103	2019-06-28	02:15:34	B	FAY
103	2019-06-28	02:15:56	B	FAY
103	2019-06-28	02:31:09	B	FAY
103	2019-06-28	02:31:16	B	FAY
103	2019-06-28	02:33:16	B	FAY
103	2019-06-28	02:33:22	B	FAY
103	2019-06-28	02:33:35	B	FAY
103	2019-06-28	02:33:43	B	FAY
103	2019-06-28	02:33:47	B	FAY
103	2019-06-28	02:33:53	B	FAY
103	2019-06-28	02:33:59	B	FAY
103	2019-06-28	02:34:02	B	FAY
103	2019-06-28	02:34:06	B	FAY
103	2019-06-28	02:34:09	B	FAY
103	2019-06-28	02:34:13	B	FAY
103	2019-06-28	02:35:43	B	FAY
103	2019-06-28	02:35:55	B	FAY
103	2019-06-28	02:35:58	B	FAY
103	2019-06-28	02:36:02	B	FAY
103	2019-06-28	02:36:05	B	FAY
103	2019-06-28	02:37:06	B	FAY
103	2019-06-28	02:37:07	B	FAY
103	2019-06-28	02:53:57	B	FAY
103	2019-06-28	02:54:20	B	FAY
103	2019-06-28	02:54:23	B	FAY
103	2019-06-28	02:54:38	B	FAY
103	2019-06-28	02:54:44	B	FAY
103	2019-06-28	02:54:47	B	FAY
103	2019-06-28	02:54:55	B	FAY
103	2019-06-28	02:56:03	B	FAY
103	2019-06-28	02:56:14	B	FAY
103	2019-06-28	02:56:17	B	FAY
103	2019-06-28	02:56:21	B	FAY
103	2019-06-28	02:56:24	B	FAY
103	2019-06-28	02:56:43	B	FAY
103	2019-06-28	02:56:57	B	FAY
103	2019-06-28	02:57:02	B	FAY
103	2019-06-28	02:57:06	B	FAY
103	2019-06-28	02:57:25	B	FAY
103	2019-06-28	02:57:37	B	FAY
103	2019-06-28	02:57:50	B	FAY
103	2019-06-28	02:58:55	B	FAY
103	2019-06-28	02:58:57	B	FAY
103	2019-06-28	03:01:38	B	FAY
103	2019-06-28	03:01:45	B	FAY
103	2019-06-28	03:01:51	B	FAY
103	2019-06-28	03:01:54	B	FAY
103	2019-06-28	03:04:14	B	FAY
103	2019-06-28	03:05:47	B	FAY
103	2019-06-28	03:05:53	B	FAY
103	2019-06-28	03:05:56	B	FAY
103	2019-06-28	03:06:03	B	FAY
103	2019-06-28	03:06:11	B	FAY
103	2019-06-28	03:06:15	B	FAY
103	2019-06-28	03:08:33	B	FAY
103	2019-06-28	03:08:36	B	FAY
103	2019-06-28	03:08:40	B	FAY
103	2019-06-28	03:08:43	B	FAY
103	2019-06-28	03:08:50	B	FAY
103	2019-06-28	03:12:03	B	FAY
103	2019-06-28	03:22:32	B	FAY
103	2019-06-28	03:22:38	B	FAY
103	2019-06-28	03:22:50	B	FAY
103	2019-06-28	03:40:39	B	FAY
103	2019-06-28	03:51:01	B	FAY
103	2019-06-29	03:09:24	B	FAY
103	2019-06-29	21:23:00	B	FAY
103	2019-06-30	03:22:03	B	FAY
103	2019-06-30	03:22:16	B	FAY
103	2019-06-30	03:22:31	B	FAY
103	2019-06-30	21:27:27	B	FAY
103	2019-07-01	03:35:17	B	FAY
103	2019-07-01	03:35:24	B	FAY
103	2019-07-01	21:20:21	B	FAY
103	2019-07-02	04:06:43	B	FAY
103	2019-07-03	03:41:51	B	FAY
103	2019-07-03	03:42:29	B	FAY
103	2019-07-03	03:42:50	B	FAY
103	2019-07-03	05:32:42	B	FAY
103	2019-07-03	21:31:05	B	FAY
103	2019-07-04	03:22:43	B	FAY
103	2019-07-04	03:22:48	B	FAY
103	2019-07-04	03:22:56	B	FAY
103	2019-07-04	03:23:16	B	FAY
103	2019-07-05	03:31:53	B	FAY
103	2019-07-05	03:32:00	B	FAY
103	2019-07-05	03:32:08	B	FAY
103	2019-07-06	03:37:00	B	FAY
103	2019-07-06	03:37:04	B	FAY
103	2019-07-06	03:37:07	B	FAY
103	2019-07-06	21:17:20	B	FAY
103	2019-07-07	04:13:30	B	FAY
103	2019-07-07	04:13:45	B	FAY
103	2019-07-07	21:16:43	B	FAY
103	2019-07-08	03:48:52	B	FAY
103	2019-07-08	03:49:41	B	FAY
103	2019-07-09	03:40:59	B	FAY
103	2019-07-09	03:41:03	B	FAY
103	2019-07-09	03:41:10	B	FAY
103	2019-07-09	21:18:15	B	FAY
103	2019-07-09	21:18:21	B	FAY
103	2019-07-10	03:49:58	B	FAY
103	2019-07-10	03:50:08	B	FAY
103	2019-07-10	03:50:19	B	FAY
103	2019-07-10	21:18:23	B	FAY
103	2019-07-11	04:01:53	B	FAY
103	2019-07-11	04:01:57	B	FAY
103	2019-07-11	04:02:04	B	FAY
103	2019-07-11	04:02:11	B	FAY
103	2019-07-11	04:02:19	B	FAY
103	2019-07-12	03:52:16	B	FAY
103	2019-07-12	03:52:19	B	FAY
103	2019-07-12	03:52:25	B	FAY
103	2019-07-12	03:52:29	B	FAY
103	2019-07-14	04:11:05	B	FAY
103	2019-07-14	04:11:21	B	FAY
103	2019-07-14	04:11:27	B	FAY
103	2019-07-14	04:11:37	B	FAY
103	2019-07-14	04:11:44	B	FAY
103	2019-07-14	21:12:51	B	FAY
103	2019-07-15	04:07:07	B	FAY
103	2019-07-15	04:07:17	B	FAY
103	2019-07-15	21:08:14	B	FAY
63	2019-05-24	04:09:22	A	FAO
63	2019-05-24	04:09:28	A	FAO
63	2019-05-24	04:09:35	A	FAO
63	2019-05-24	04:09:36	A	FAO
63	2019-05-24	20:59:58	A	FAO
63	2019-05-25	03:49:54	A	FAO
63	2019-05-25	03:49:55	A	FAO
63	2019-05-25	21:01:20	A	FAO
63	2019-06-01	01:49:11	A	FAO
63	2019-06-01	01:49:18	A	FAO
63	2019-06-01	01:49:19	A	FAO
63	2019-06-01	02:41:40	A	FAO
63	2019-06-01	02:41:41	A	FAO
63	2019-06-01	02:41:42	A	FAO
63	2019-06-01	03:43:40	A	FAO
63	2019-06-01	03:43:41	A	FAO
63	2019-06-01	20:47:28	A	FAO
63	2019-06-01	22:39:16	A	FAO
63	2019-06-01	22:39:21	A	FAO
63	2019-06-02	00:02:09	A	FAO
63	2019-06-02	00:02:10	A	FAO
63	2019-06-02	00:02:39	A	FAO
63	2019-06-02	00:02:40	A	FAO
63	2019-06-02	01:40:25	A	FAO
63	2019-06-02	01:40:29	A	FAO
63	2019-06-02	01:40:33	A	FAO
63	2019-06-02	01:40:34	A	FAO
63	2019-06-02	02:58:09	A	FAO
63	2019-06-02	02:58:10	A	FAO
63	2019-06-02	03:58:11	A	FAO
63	2019-06-02	03:58:15	A	FAO
63	2019-06-02	20:53:07	A	FAO
63	2019-06-02	20:53:08	A	FAO
63	2019-06-03	01:53:43	A	FAO
63	2019-06-03	01:53:44	A	FAO
63	2019-06-03	01:53:45	A	FAO
63	2019-06-03	03:59:12	A	FAO
63	2019-06-03	20:52:54	A	FAO
63	2019-06-03	20:52:55	A	FAO
63	2019-06-03	20:52:56	A	FAO
63	2019-06-04	01:47:17	A	FAO
63	2019-06-04	01:47:18	A	FAO
63	2019-06-04	04:10:51	A	FAO
63	2019-06-04	04:11:07	A	FAO
63	2019-06-04	04:11:08	A	FAO
63	2019-06-04	20:57:50	A	FAO
63	2019-06-04	20:57:51	A	FAO
63	2019-06-05	00:51:17	A	FAO
63	2019-06-05	00:51:18	A	FAO
63	2019-06-05	03:51:55	A	FAO
63	2019-06-05	03:51:56	A	FAO
63	2019-06-05	20:46:21	A	FAO
63	2019-06-06	00:36:42	A	FAO
63	2019-06-06	02:09:16	A	FAO
63	2019-06-06	02:09:17	A	FAO
63	2019-06-06	04:02:39	A	FAO
63	2019-06-06	04:02:40	A	FAO
63	2019-06-06	20:51:24	A	FAO
63	2019-06-07	01:37:24	A	FAO
63	2019-06-07	01:37:25	A	FAO
63	2019-06-07	04:19:04	A	FAO
63	2019-06-07	21:00:32	A	FAO
63	2019-06-08	00:25:51	A	FAO
63	2019-06-08	00:25:56	A	FAO
63	2019-06-08	01:40:48	A	FAO
63	2019-06-08	01:40:49	A	FAO
63	2019-06-08	01:40:50	A	FAO
63	2019-06-08	04:07:32	A	FAO
63	2019-06-08	04:07:33	A	FAO
63	2019-06-08	21:06:29	A	FAO
63	2019-06-08	21:06:30	A	FAO
63	2019-06-09	00:41:26	A	FAO
63	2019-06-09	00:41:44	A	FAO
63	2019-06-09	00:41:45	A	FAO
63	2019-06-09	01:23:47	A	FAO
63	2019-06-09	01:23:48	A	FAO
63	2019-06-09	01:23:49	A	FAO
63	2019-06-09	01:23:50	A	FAO
63	2019-06-09	03:58:13	A	FAO
63	2019-06-09	21:05:17	A	FAO
63	2019-06-10	01:07:57	A	FAO
63	2019-06-10	01:47:46	A	FAO
63	2019-06-10	01:47:47	A	FAO
63	2019-06-10	04:00:57	A	FAO
63	2019-06-11	20:59:04	A	FAO
63	2019-06-11	20:59:05	A	FAO
63	2019-06-13	21:01:49	A	FAO
63	2019-06-13	21:01:50	A	FAO
63	2019-06-14	01:46:51	A	FAO
63	2019-06-14	01:46:52	A	FAO
63	2019-06-14	02:10:19	A	FAO
63	2019-06-14	02:10:20	A	FAO
63	2019-06-14	04:02:20	A	FAO
63	2019-06-14	21:06:23	A	FAO
63	2019-06-14	21:06:24	A	FAO
63	2019-06-15	04:04:58	A	FAO
63	2019-06-15	21:06:49	A	FAO
63	2019-06-15	21:06:50	A	FAO
63	2019-06-16	02:36:33	A	FAO
63	2019-06-16	02:53:19	A	FAO
63	2019-06-16	02:53:20	A	FAO
63	2019-06-16	04:08:28	A	FAO
63	2019-06-16	04:08:32	A	FAO
63	2019-06-16	21:03:13	A	FAO
63	2019-06-17	02:18:03	A	FAO
63	2019-06-17	02:48:05	A	FAO
63	2019-06-17	02:48:06	A	FAO
63	2019-06-17	04:11:09	A	FAO
63	2019-06-17	20:59:33	A	FAO
63	2019-06-18	03:07:13	A	FAO
63	2019-06-18	03:07:16	A	FAO
63	2019-06-18	03:07:20	A	FAO
63	2019-06-18	03:07:34	A	FAO
63	2019-06-18	21:09:55	A	FAO
63	2019-06-19	04:15:56	A	FAO
63	2019-06-19	21:06:25	A	FAO
63	2019-06-19	21:06:26	A	FAO
63	2019-06-20	01:57:33	A	FAO
63	2019-06-20	01:57:36	A	FAO
63	2019-06-20	01:57:37	A	FAO
63	2019-06-20	02:41:26	A	FAO
63	2019-06-20	04:13:07	A	FAO
63	2019-06-20	20:56:12	A	FAO
63	2019-06-20	20:56:13	A	FAO
63	2019-06-21	04:22:06	A	FAO
63	2019-06-21	21:06:05	A	FAO
63	2019-06-21	21:06:06	A	FAO
63	2019-06-22	02:01:56	A	FAO
63	2019-06-22	02:02:05	A	FAO
63	2019-06-22	02:02:09	A	FAO
63	2019-06-22	02:02:19	A	FAO
63	2019-06-22	02:33:06	A	FAO
63	2019-06-22	04:08:26	A	FAO
63	2019-06-22	21:01:12	A	FAO
63	2019-06-23	03:21:36	A	FAO
63	2019-06-23	03:27:30	A	FAO
63	2019-06-23	04:25:35	A	FAO
63	2019-06-23	04:25:40	A	FAO
63	2019-06-23	20:57:53	A	FAO
63	2019-06-24	03:59:22	A	FAO
63	2019-06-24	03:59:25	A	FAO
63	2019-06-24	20:59:42	A	FAO
63	2019-06-25	02:35:06	A	FAO
63	2019-06-25	02:35:10	A	FAO
63	2019-06-25	02:35:14	A	FAO
63	2019-06-25	02:49:06	A	FAO
63	2019-06-25	02:49:07	A	FAO
63	2019-06-25	04:15:32	A	FAO
63	2019-06-25	21:05:01	A	FAO
63	2019-06-26	04:04:43	A	FAO
63	2019-06-26	21:11:05	A	FAO
63	2019-06-26	21:11:06	A	FAO
63	2019-06-27	03:45:52	A	FAO
63	2019-06-27	21:14:53	A	FAO
63	2019-06-28	03:37:35	A	FAO
63	2019-06-28	21:14:38	A	FAO
63	2019-06-28	21:14:39	A	FAO
63	2019-06-29	03:59:44	A	FAO
63	2019-06-29	03:59:53	A	FAO
63	2019-06-29	03:59:54	A	FAO
63	2019-06-29	21:11:54	A	FAO
63	2019-06-30	04:03:23	A	FAO
63	2019-06-30	21:07:20	A	FAO
63	2019-07-01	04:07:00	A	FAO
63	2019-07-01	04:07:08	A	FAO
63	2019-07-01	04:07:12	A	FAO
63	2019-07-01	21:03:08	A	FAO
63	2019-07-02	04:08:12	A	FAO
63	2019-07-02	21:12:09	A	FAO
63	2019-07-03	04:08:51	A	FAO
63	2019-07-03	21:09:15	A	FAO
63	2019-07-04	02:48:47	A	FAO
63	2019-07-04	02:48:48	A	FAO
63	2019-07-04	03:22:01	A	FAO
63	2019-07-04	03:22:02	A	FAO
63	2019-07-05	01:15:26	A	FAO
63	2019-07-05	01:15:34	A	FAO
63	2019-07-05	01:15:38	A	FAO
63	2019-07-05	02:58:31	A	FAO
63	2019-07-05	02:58:32	A	FAO
63	2019-07-05	02:58:33	A	FAO
63	2019-07-05	02:58:34	A	FAO
63	2019-07-05	02:58:36	A	FAO
63	2019-07-05	02:58:44	A	FAO
63	2019-07-05	02:58:45	A	FAO
63	2019-07-05	04:02:26	A	FAO
63	2019-07-05	21:09:07	A	FAO
63	2019-07-06	04:00:28	A	FAO
63	2019-07-06	21:12:04	A	FAO
63	2019-07-07	04:04:23	A	FAO
63	2019-07-07	21:21:11	A	FAO
63	2019-07-09	04:10:31	A	FAO
63	2019-07-09	04:11:04	A	FAO
63	2019-07-09	21:09:45	A	FAO
63	2019-07-09	21:09:52	A	FAO
63	2019-07-09	21:09:53	A	FAO
63	2019-07-09	21:09:54	A	FAO
63	2019-07-09	21:09:56	A	FAO
63	2019-07-09	21:09:57	A	FAO
63	2019-07-09	21:09:58	A	FAO
63	2019-07-09	21:09:59	A	FAO
63	2019-07-09	21:10:04	A	FAO
63	2019-07-10	04:13:06	A	FAO
63	2019-07-10	21:15:03	A	FAO
63	2019-07-10	21:15:04	A	FAO
63	2019-07-11	00:08:21	A	FAO
63	2019-07-11	02:05:54	A	FAO
63	2019-07-11	04:16:59	A	FAO
63	2019-07-11	04:17:03	A	FAO
63	2019-07-11	04:17:10	A	FAO
63	2019-07-11	21:06:02	A	FAO
63	2019-07-11	21:06:03	A	FAO
63	2019-07-11	21:06:04	A	FAO
63	2019-07-11	21:06:05	A	FAO
63	2019-07-11	21:06:14	A	FAO
63	2019-07-12	01:05:49	A	FAO
63	2019-07-12	03:09:42	A	FAO
63	2019-07-12	03:09:43	A	FAO
63	2019-07-12	03:09:44	A	FAO
63	2019-07-12	03:09:45	A	FAO
63	2019-07-13	02:17:03	A	FAO
63	2019-07-13	02:17:06	A	FAO
63	2019-07-13	02:17:10	A	FAO
63	2019-07-13	02:39:59	A	FAO
63	2019-07-13	02:40:00	A	FAO
63	2019-07-13	04:27:17	A	FAO
63	2019-07-13	21:10:26	A	FAO
63	2019-07-13	21:10:27	A	FAO
63	2019-07-14	01:18:39	A	FAO
63	2019-07-14	01:18:43	A	FAO
63	2019-07-14	03:18:09	A	FAO
63	2019-07-14	03:18:10	A	FAO
63	2019-07-14	03:18:11	A	FAO
63	2019-07-14	04:23:05	A	FAO
63	2019-07-14	04:23:15	A	FAO
63	2019-07-14	04:23:21	A	FAO
63	2019-07-14	21:05:50	A	FAO
63	2019-07-14	21:05:51	A	FAO
63	2019-07-15	04:22:31	A	FAO
63	2019-07-15	04:22:35	A	FAO
63	2019-07-15	21:07:27	A	FAO
63	2019-07-15	21:07:28	A	FAO
63	2019-07-16	00:03:04	A	FAO
63	2019-07-16	03:06:10	A	FAO
63	2019-07-18	01:17:28	A	FAO
63	2019-07-18	03:14:01	A	FAO
63	2019-07-18	04:27:58	A	FAO
63	2019-07-18	20:58:13	A	FAO
63	2019-07-18	20:58:14	A	FAO
63	2019-07-19	02:50:41	A	FAO
63	2019-07-19	02:50:42	A	FAO
63	2019-07-20	01:03:28	A	FAO
63	2019-07-20	03:14:05	A	FAO
63	2019-07-20	04:35:00	A	FAO
63	2019-07-20	20:50:02	A	FAO
63	2019-07-20	20:50:03	A	FAO
63	2019-07-20	20:50:04	A	FAO
63	2019-07-21	04:33:33	A	FAO
63	2019-07-21	04:33:37	A	FAO
63	2019-07-21	04:33:43	A	FAO
63	2019-07-21	04:33:47	A	FAO
63	2019-07-21	20:52:42	A	FAO
30	2019-05-22	20:57:21	A	FAY
30	2019-05-25	04:05:59	A	FAY
30	2019-05-25	04:06:42	A	FAY
30	2019-05-25	04:06:43	A	FAY
30	2019-06-01	03:50:18	A	FAY
30	2019-06-01	20:56:58	A	FAY
30	2019-06-03	02:03:05	A	FAY
30	2019-06-03	02:03:11	A	FAY
30	2019-06-03	02:03:12	A	FAY
30	2019-06-03	02:03:57	A	FAY
30	2019-06-03	02:03:58	A	FAY
30	2019-06-04	21:12:13	B	FAY
30	2019-06-04	21:12:14	B	FAY
30	2019-06-04	21:12:34	B	FAY
30	2019-06-05	03:36:58	B	FAY
30	2019-06-05	03:37:47	B	FAY
30	2019-06-05	03:37:50	B	FAY
30	2019-06-05	03:37:51	B	FAY
30	2019-06-05	21:14:12	B	FAY
30	2019-06-06	03:19:55	B	FAY
30	2019-06-06	03:20:32	B	FAY
30	2019-06-06	03:20:58	B	FAY
30	2019-06-06	03:20:59	B	FAY
30	2019-06-06	21:27:45	B	FAY
30	2019-06-07	03:38:57	B	FAY
30	2019-06-07	21:17:22	B	FAY
30	2019-06-07	21:17:23	B	FAY
30	2019-06-08	03:27:53	B	FAY
30	2019-06-08	03:28:12	B	FAY
30	2019-06-08	03:28:36	B	FAY
30	2019-06-08	03:28:37	B	FAY
30	2019-06-08	21:29:17	B	FAY
30	2019-06-08	21:29:18	B	FAY
30	2019-06-08	21:42:59	B	FAY
30	2019-06-08	21:43:00	B	FAY
30	2019-06-08	21:43:01	B	FAY
30	2019-06-09	03:16:42	B	FAY
30	2019-06-09	21:42:50	B	FAY
30	2019-06-09	21:42:52	B	FAY
30	2019-06-09	21:42:53	B	FAY
30	2019-06-09	21:42:54	B	FAY
30	2019-06-09	21:42:55	B	FAY
30	2019-06-09	21:42:56	B	FAY
30	2019-06-09	21:42:57	B	FAY
30	2019-06-09	21:43:47	B	FAY
30	2019-06-09	21:43:50	B	FAY
30	2019-06-09	21:44:20	B	FAY
30	2019-06-09	21:44:21	B	FAY
30	2019-06-10	03:21:47	B	FAY
30	2019-06-10	03:22:03	B	FAY
30	2019-06-10	03:22:27	B	FAY
30	2019-06-10	03:22:42	B	FAY
30	2019-06-10	03:22:53	B	FAY
30	2019-06-10	21:32:18	B	FAY
30	2019-06-10	21:32:19	B	FAY
30	2019-06-13	21:46:45	B	FAY
30	2019-06-14	03:34:24	B	FAY
30	2019-06-14	03:34:36	B	FAY
30	2019-06-14	03:34:37	B	FAY
30	2019-06-14	21:51:46	B	FAY
30	2019-06-14	21:51:47	B	FAY
30	2019-06-14	21:51:48	B	FAY
30	2019-06-14	21:51:49	B	FAY
30	2019-06-14	21:51:51	B	FAY
30	2019-06-14	21:51:53	B	FAY
30	2019-06-14	21:51:54	B	FAY
30	2019-06-14	21:51:55	B	FAY
30	2019-06-14	21:51:56	B	FAY
30	2019-06-14	21:52:04	B	FAY
30	2019-06-14	21:53:04	B	FAY
30	2019-06-14	21:53:05	B	FAY
30	2019-06-14	21:53:16	B	FAY
30	2019-06-14	21:53:17	B	FAY
30	2019-06-14	21:54:00	B	FAY
30	2019-06-15	03:31:19	B	FAY
30	2019-06-15	03:31:30	B	FAY
30	2019-06-15	03:31:31	B	FAY
30	2019-06-15	03:31:40	B	FAY
30	2019-06-15	03:31:41	B	FAY
30	2019-06-15	21:34:26	B	FAY
30	2019-06-15	21:34:27	B	FAY
30	2019-06-15	21:35:16	B	FAY
30	2019-06-15	21:35:22	B	FAY
30	2019-06-15	21:35:29	B	FAY
30	2019-06-15	21:35:59	B	FAY
30	2019-06-15	21:36:00	B	FAY
30	2019-06-15	21:36:39	B	FAY
30	2019-06-15	21:36:40	B	FAY
30	2019-06-15	21:37:01	B	FAY
30	2019-06-15	21:37:02	B	FAY
30	2019-06-16	03:22:15	B	FAY
30	2019-06-16	03:22:16	B	FAY
30	2019-06-16	21:17:20	B	FAY
30	2019-06-16	21:28:39	B	FAY
30	2019-06-16	21:28:40	B	FAY
30	2019-06-16	21:38:10	B	FAY
30	2019-06-16	21:38:11	B	FAY
30	2019-06-16	21:38:12	B	FAY
30	2019-06-16	21:38:13	B	FAY
30	2019-06-17	03:30:50	B	FAY
30	2019-06-17	03:30:55	B	FAY
30	2019-06-17	03:30:56	B	FAY
30	2019-06-17	21:27:30	B	FAY
30	2019-06-18	03:28:49	A	FAY
30	2019-06-18	03:28:50	A	FAY
30	2019-06-18	03:28:58	A	FAY
30	2019-06-18	03:32:06	B	FAY
30	2019-06-18	03:32:15	B	FAY
30	2019-06-18	03:32:30	B	FAY
30	2019-06-18	03:32:46	B	FAY
30	2019-06-18	21:31:46	B	FAY
30	2019-06-18	21:31:47	B	FAY
30	2019-06-18	21:31:48	B	FAY
30	2019-06-18	21:34:32	B	FAY
30	2019-06-19	03:22:42	B	FAY
30	2019-06-19	21:24:27	B	FAY
30	2019-06-19	21:24:28	B	FAY
30	2019-06-22	21:31:17	B	FAY
30	2019-06-22	21:31:18	B	FAY
30	2019-06-22	21:32:17	B	FAY
30	2019-06-23	04:03:20	B	FAY
30	2019-06-23	04:03:30	B	FAY
30	2019-06-23	04:03:47	B	FAY
30	2019-06-23	04:03:53	B	FAY
30	2019-06-23	21:27:32	B	FAY
30	2019-06-23	21:29:49	B	FAY
30	2019-06-24	03:40:20	B	FAY
30	2019-06-24	03:40:40	B	FAY
30	2019-06-24	21:26:50	B	FAY
30	2019-06-25	03:36:57	B	FAY
30	2019-06-25	21:23:26	B	FAY
30	2019-06-26	03:36:47	B	FAY
30	2019-06-26	03:37:20	B	FAY
30	2019-06-26	03:37:31	B	FAY
30	2019-06-26	03:37:46	B	FAY
30	2019-06-26	21:29:30	B	FAY
30	2019-06-27	03:34:26	B	FAY
30	2019-06-27	21:34:13	B	FAY
30	2019-06-28	03:21:26	B	FAY
30	2019-06-28	03:21:27	B	FAY
30	2019-06-28	21:39:18	B	FAY
30	2019-06-29	03:25:19	B	FAY
30	2019-06-29	03:25:33	B	FAY
30	2019-06-29	03:25:54	B	FAY
30	2019-06-29	21:33:12	B	FAY
30	2019-06-29	21:36:14	B	FAY
30	2019-06-30	03:38:54	B	FAY
30	2019-06-30	03:39:07	B	FAY
30	2019-06-30	03:39:18	B	FAY
30	2019-06-30	03:39:29	B	FAY
30	2019-06-30	03:39:37	B	FAY
30	2019-06-30	03:39:45	B	FAY
30	2019-06-30	21:31:44	B	FAY
30	2019-07-01	03:42:17	B	FAY
30	2019-07-01	21:20:31	B	FAY
30	2019-07-02	03:45:06	B	FAY
30	2019-07-02	21:28:02	B	FAY
30	2019-07-02	21:28:03	B	FAY
30	2019-07-02	21:32:11	B	FAY
30	2019-07-02	21:32:12	B	FAY
30	2019-07-02	21:32:41	B	FAY
30	2019-07-02	21:32:43	B	FAY
30	2019-07-02	21:32:44	B	FAY
30	2019-07-02	21:32:45	B	FAY
30	2019-07-02	21:32:49	B	FAY
30	2019-07-02	21:32:52	B	FAY
30	2019-07-02	21:32:53	B	FAY
30	2019-07-02	21:32:54	B	FAY
30	2019-07-02	21:32:55	B	FAY
30	2019-07-02	21:32:57	B	FAY
30	2019-07-02	21:33:05	B	FAY
30	2019-07-02	21:33:06	B	FAY
30	2019-07-02	21:33:07	B	FAY
30	2019-07-02	21:33:09	B	FAY
30	2019-07-02	21:33:13	B	FAY
30	2019-07-02	21:33:19	B	FAY
30	2019-07-02	21:33:33	B	FAY
30	2019-07-02	21:33:34	B	FAY
30	2019-07-02	21:33:35	B	FAY
30	2019-07-02	21:33:37	B	FAY
30	2019-07-02	21:33:38	B	FAY
30	2019-07-02	21:33:53	B	FAY
30	2019-07-02	21:33:54	B	FAY
30	2019-07-02	21:33:55	B	FAY
30	2019-07-02	21:33:56	B	FAY
30	2019-07-02	21:33:57	B	FAY
30	2019-07-02	21:33:58	B	FAY
30	2019-07-03	03:42:54	B	FAY
30	2019-07-03	03:43:04	B	FAY
30	2019-07-03	21:23:54	B	FAY
30	2019-07-03	21:23:55	B	FAY
30	2019-07-04	03:28:03	B	FAY
30	2019-07-04	03:28:09	B	FAY
30	2019-07-04	03:28:20	B	FAY
30	2019-07-04	21:24:49	B	FAY
30	2019-07-05	03:29:19	B	FAY
30	2019-07-05	03:31:52	B	FAY
30	2019-07-05	21:26:29	B	FAY
30	2019-07-06	03:45:39	B	FAY
30	2019-07-06	21:19:47	B	FAY
30	2019-07-06	21:19:49	B	FAY
30	2019-07-07	04:05:51	B	FAY
30	2019-07-07	21:21:46	B	FAY
30	2019-07-07	21:21:47	B	FAY
30	2019-07-07	21:21:49	B	FAY
30	2019-07-07	21:21:59	B	FAY
30	2019-07-07	21:23:58	B	FAY
30	2019-07-08	03:52:27	B	FAY
30	2019-07-08	03:52:33	B	FAY
30	2019-07-08	03:52:39	B	FAY
30	2019-07-08	03:53:00	B	FAY
30	2019-07-08	03:53:24	B	FAY
30	2019-07-08	03:53:32	B	FAY
30	2019-07-08	03:53:50	B	FAY
30	2019-07-08	21:24:33	B	FAY
30	2019-07-09	04:00:46	B	FAY
30	2019-07-09	04:00:53	B	FAY
30	2019-07-09	21:25:33	B	FAY
30	2019-07-10	00:13:39	B	FAY
30	2019-07-10	00:13:40	B	FAY
30	2019-07-10	00:19:43	B	FAY
30	2019-07-10	00:19:44	B	FAY
30	2019-07-10	00:19:45	B	FAY
30	2019-07-10	00:25:44	B	FAY
30	2019-07-10	02:48:29	B	FAY
30	2019-07-10	02:49:18	B	FAY
30	2019-07-10	02:49:23	B	FAY
30	2019-07-10	02:49:24	B	FAY
30	2019-07-10	02:49:25	B	FAY
30	2019-07-10	02:49:26	B	FAY
30	2019-07-10	04:13:05	B	FAY
30	2019-07-10	21:21:00	B	FAY
30	2019-07-10	21:22:30	B	FAY
30	2019-07-11	00:29:57	B	FAY
30	2019-07-11	00:30:09	B	FAY
30	2019-07-11	02:03:09	B	FAY
30	2019-07-11	02:03:10	B	FAY
30	2019-07-11	02:03:11	B	FAY
30	2019-07-11	02:03:12	B	FAY
30	2019-07-11	02:03:22	B	FAY
30	2019-07-11	04:00:13	B	FAY
30	2019-07-11	04:00:33	B	FAY
30	2019-07-11	21:24:54	B	FAY
30	2019-07-11	21:24:55	B	FAY
30	2019-07-11	21:24:56	B	FAY
30	2019-07-11	21:25:27	B	FAY
30	2019-07-11	21:25:29	B	FAY
30	2019-07-11	21:25:31	B	FAY
30	2019-07-11	21:25:33	B	FAY
30	2019-07-11	21:25:34	B	FAY
30	2019-07-11	21:25:36	B	FAY
30	2019-07-11	21:25:37	B	FAY
30	2019-07-11	21:25:38	B	FAY
30	2019-07-11	21:25:39	B	FAY
30	2019-07-11	21:25:40	B	FAY
30	2019-07-11	21:25:41	B	FAY
30	2019-07-11	21:25:44	B	FAY
30	2019-07-11	21:25:56	B	FAY
30	2019-07-12	02:27:30	B	FAY
30	2019-07-12	04:02:19	B	FAY
30	2019-07-12	21:23:17	B	FAY
30	2019-07-12	21:23:21	B	FAY
30	2019-07-12	21:23:22	B	FAY
30	2019-07-12	21:23:25	B	FAY
30	2019-07-12	21:23:26	B	FAY
30	2019-07-12	21:23:35	B	FAY
30	2019-07-12	21:23:36	B	FAY
30	2019-07-13	02:33:26	A	FAY
30	2019-07-13	02:33:27	A	FAY
30	2019-07-13	02:33:28	A	FAY
30	2019-07-13	02:33:29	A	FAY
30	2019-07-13	02:33:30	A	FAY
30	2019-07-13	02:33:31	A	FAY
30	2019-07-13	02:33:32	A	FAY
30	2019-07-13	02:33:33	A	FAY
30	2019-07-13	02:33:35	A	FAY
30	2019-07-13	02:33:36	A	FAY
30	2019-07-13	02:33:37	A	FAY
30	2019-07-13	02:33:39	A	FAY
30	2019-07-13	02:33:40	A	FAY
30	2019-07-13	02:33:43	A	FAY
30	2019-07-13	02:33:44	A	FAY
30	2019-07-13	02:33:45	A	FAY
30	2019-07-13	02:33:46	A	FAY
30	2019-07-13	02:33:47	A	FAY
30	2019-07-13	02:33:48	A	FAY
30	2019-07-13	02:33:49	A	FAY
30	2019-07-13	02:33:51	A	FAY
30	2019-07-13	02:34:09	A	FAY
30	2019-07-13	02:34:10	A	FAY
30	2019-07-13	02:34:11	A	FAY
30	2019-07-13	02:34:12	A	FAY
30	2019-07-13	02:34:13	A	FAY
30	2019-07-13	02:34:14	A	FAY
30	2019-07-13	02:34:15	A	FAY
30	2019-07-13	04:13:29	B	FAY
30	2019-07-13	04:17:59	A	FAY
30	2019-07-13	04:18:57	A	FAY
30	2019-07-13	04:19:01	A	FAY
30	2019-07-13	21:17:37	A	FAY
30	2019-08-09	20:31:22	F	FAY
30	2019-08-09	20:31:23	F	FAY
30	2019-08-09	20:31:24	F	FAY
30	2019-08-09	20:31:25	F	FAY
30	2019-08-09	20:31:27	F	FAY
30	2019-08-09	20:31:28	F	FAY
30	2019-08-09	20:31:29	F	FAY
30	2019-08-09	20:31:31	F	FAY
30	2019-08-09	20:31:32	F	FAY
30	2019-08-09	20:31:33	F	FAY
30	2019-08-09	20:31:34	F	FAY
30	2019-08-09	20:31:35	F	FAY
30	2019-08-09	20:31:36	F	FAY
30	2019-08-09	20:31:37	F	FAY
30	2019-08-09	20:31:38	F	FAY
30	2019-08-09	20:31:39	F	FAY
30	2019-08-09	20:31:40	F	FAY
30	2019-08-09	20:31:41	F	FAY
30	2019-08-09	20:31:42	F	FAY
30	2019-08-09	20:31:43	F	FAY
30	2019-08-09	20:31:44	F	FAY
30	2019-08-09	20:31:45	F	FAY
30	2019-08-09	20:31:46	F	FAY
30	2019-08-10	04:47:27	F	FAY
30	2019-08-10	04:47:28	F	FAY
30	2019-08-10	04:47:29	F	FAY
30	2019-08-10	20:38:27	F	FAY
30	2019-08-10	20:38:28	F	FAY
30	2019-08-10	20:38:29	F	FAY
30	2019-08-10	20:38:30	F	FAY
30	2019-08-10	20:38:31	F	FAY
30	2019-08-10	20:38:32	F	FAY
30	2019-08-10	20:38:33	F	FAY
30	2019-08-10	20:38:34	F	FAY
30	2019-08-10	20:38:35	F	FAY
30	2019-08-10	20:38:36	F	FAY
30	2019-08-10	20:38:37	F	FAY
30	2019-08-10	20:38:38	F	FAY
30	2019-08-10	20:38:39	F	FAY
30	2019-08-10	20:38:40	F	FAY
30	2019-08-10	20:38:42	F	FAY
30	2019-08-10	20:38:43	F	FAY
30	2019-08-10	20:38:44	F	FAY
30	2019-08-10	20:38:45	F	FAY
30	2019-08-10	20:38:46	F	FAY
30	2019-08-11	04:33:51	F	FAY
30	2019-08-11	04:35:33	F	FAY
30	2019-08-11	04:35:34	F	FAY
30	2019-08-11	04:35:35	F	FAY
30	2019-08-11	04:35:36	F	FAY
30	2019-08-11	04:35:37	F	FAY
30	2019-08-11	20:37:33	F	FAY
30	2019-08-11	20:37:34	F	FAY
30	2019-08-11	20:37:35	F	FAY
30	2019-08-11	20:40:14	F	FAY
30	2019-08-11	20:40:47	F	FAY
30	2019-08-11	20:40:48	F	FAY
30	2019-08-11	20:40:49	F	FAY
30	2019-08-11	20:40:50	F	FAY
30	2019-08-11	20:40:55	F	FAY
30	2019-08-11	20:40:56	F	FAY
30	2019-08-11	20:40:57	F	FAY
30	2019-08-11	20:40:58	F	FAY
30	2019-08-11	20:40:59	F	FAY
30	2019-08-11	20:41:00	F	FAY
30	2019-08-11	20:41:01	F	FAY
30	2019-08-11	20:41:02	F	FAY
30	2019-08-11	20:41:03	F	FAY
30	2019-08-11	20:41:04	F	FAY
30	2019-08-11	20:41:05	F	FAY
30	2019-08-11	20:41:06	F	FAY
30	2019-08-11	20:41:07	F	FAY
30	2019-08-11	20:41:08	F	FAY
30	2019-08-11	20:41:09	F	FAY
30	2019-08-11	20:41:10	F	FAY
30	2019-08-11	20:41:11	F	FAY
30	2019-08-11	20:41:12	F	FAY
30	2019-08-11	20:41:13	F	FAY
30	2019-08-11	20:41:14	F	FAY
30	2019-08-11	20:41:15	F	FAY
30	2019-08-11	20:41:17	F	FAY
30	2019-08-11	20:41:18	F	FAY
30	2019-08-11	20:41:19	F	FAY
30	2019-08-11	20:41:20	F	FAY
30	2019-08-11	20:41:21	F	FAY
30	2019-08-11	20:41:22	F	FAY
30	2019-08-11	20:41:23	F	FAY
30	2019-08-11	20:41:24	F	FAY
30	2019-08-11	20:41:25	F	FAY
30	2019-08-11	20:41:26	F	FAY
30	2019-08-11	20:41:27	F	FAY
30	2019-08-11	20:41:30	F	FAY
30	2019-08-11	20:41:34	F	FAY
30	2019-08-11	20:41:40	F	FAY
30	2019-08-11	20:43:05	F	FAY
30	2019-08-11	20:43:06	F	FAY
30	2019-08-11	20:43:07	F	FAY
30	2019-08-11	20:43:08	F	FAY
30	2019-08-12	04:45:38	F	FAY
30	2019-08-12	04:45:39	F	FAY
30	2019-08-12	20:39:55	F	FAY
30	2019-08-12	20:39:56	F	FAY
30	2019-08-12	20:39:57	F	FAY
30	2019-08-12	20:39:58	F	FAY
30	2019-08-12	20:39:59	F	FAY
30	2019-08-12	20:40:04	F	FAY
30	2019-08-12	20:40:05	F	FAY
30	2019-08-12	20:40:06	F	FAY
30	2019-08-12	20:40:07	F	FAY
30	2019-08-12	20:40:08	F	FAY
30	2019-08-12	20:40:09	F	FAY
30	2019-08-12	20:40:10	F	FAY
30	2019-08-12	20:40:11	F	FAY
30	2019-08-12	20:40:12	F	FAY
30	2019-08-12	20:40:13	F	FAY
30	2019-08-12	20:40:14	F	FAY
30	2019-08-12	20:40:15	F	FAY
30	2019-08-12	20:40:16	F	FAY
30	2019-08-12	20:40:17	F	FAY
30	2019-08-12	20:40:18	F	FAY
30	2019-08-12	20:40:59	F	FAY
30	2019-08-12	20:41:00	F	FAY
30	2019-08-12	20:41:01	F	FAY
30	2019-08-12	20:41:02	F	FAY
30	2019-08-12	20:41:03	F	FAY
30	2019-08-12	20:41:04	F	FAY
30	2019-08-12	20:41:07	F	FAY
30	2019-08-12	20:41:08	F	FAY
30	2019-08-12	20:41:09	F	FAY
30	2019-08-12	20:41:16	F	FAY
30	2019-08-12	20:41:19	F	FAY
30	2019-08-12	20:41:21	F	FAY
30	2019-08-12	20:41:22	F	FAY
30	2019-08-12	20:41:23	F	FAY
30	2019-08-12	20:41:24	F	FAY
30	2019-08-12	20:41:26	F	FAY
30	2019-08-12	20:41:28	F	FAY
30	2019-08-12	20:41:29	F	FAY
30	2019-08-12	20:41:30	F	FAY
30	2019-08-12	20:41:31	F	FAY
30	2019-08-12	20:41:32	F	FAY
30	2019-08-12	20:41:33	F	FAY
30	2019-08-12	20:41:34	F	FAY
30	2019-08-12	20:41:35	F	FAY
30	2019-08-12	20:41:36	F	FAY
30	2019-08-12	20:41:37	F	FAY
30	2019-08-12	20:41:38	F	FAY
30	2019-08-12	20:41:39	F	FAY
30	2019-08-12	20:41:40	F	FAY
30	2019-08-12	20:41:41	F	FAY
30	2019-08-12	20:41:42	F	FAY
30	2019-08-12	20:41:43	F	FAY
30	2019-08-12	20:41:44	F	FAY
30	2019-08-12	20:41:45	F	FAY
30	2019-08-12	20:41:46	F	FAY
30	2019-08-12	20:41:47	F	FAY
30	2019-08-12	20:41:48	F	FAY
30	2019-08-12	20:41:49	F	FAY
30	2019-08-12	20:41:50	F	FAY
30	2019-08-12	20:41:51	F	FAY
30	2019-08-12	20:41:52	F	FAY
30	2019-08-12	20:41:53	F	FAY
30	2019-08-13	04:45:30	F	FAY
30	2019-08-13	04:45:49	F	FAY
30	2019-08-13	04:46:02	F	FAY
30	2019-08-13	04:46:03	F	FAY
144	2019-07-03	04:00:27	A	FAY
144	2019-07-03	04:00:40	A	FAY
144	2019-07-03	04:00:44	A	FAY
144	2019-07-03	04:00:53	A	FAY
144	2019-07-03	21:23:54	A	FAY
144	2019-07-03	21:23:55	A	FAY
144	2019-07-04	01:17:09	A	FAY
144	2019-07-04	01:17:14	A	FAY
144	2019-07-04	01:17:19	A	FAY
144	2019-07-04	01:17:24	A	FAY
144	2019-07-04	01:21:53	A	FAY
144	2019-07-04	01:21:54	A	FAY
144	2019-07-04	01:21:55	A	FAY
144	2019-07-04	01:21:56	A	FAY
144	2019-07-04	01:21:57	A	FAY
144	2019-07-04	01:21:58	A	FAY
144	2019-07-04	01:21:59	A	FAY
144	2019-07-04	01:22:00	A	FAY
144	2019-07-04	01:22:01	A	FAY
144	2019-07-04	01:22:02	A	FAY
144	2019-07-04	01:22:03	A	FAY
144	2019-07-04	01:22:04	A	FAY
144	2019-07-04	01:22:05	A	FAY
144	2019-07-04	01:54:20	A	FAY
144	2019-07-04	01:54:29	A	FAY
144	2019-07-04	01:54:33	A	FAY
144	2019-07-04	01:54:53	A	FAY
144	2019-07-04	01:54:59	A	FAY
144	2019-07-04	01:55:17	A	FAY
144	2019-07-04	01:55:25	A	FAY
144	2019-07-04	01:55:30	A	FAY
144	2019-07-04	01:55:34	A	FAY
144	2019-07-04	02:12:42	A	FAY
144	2019-07-04	02:12:43	A	FAY
144	2019-07-04	03:55:29	A	FAY
144	2019-07-04	03:55:33	A	FAY
144	2019-07-04	03:55:56	A	FAY
144	2019-07-04	03:56:00	A	FAY
144	2019-07-05	01:26:56	A	FAY
144	2019-07-05	01:27:05	A	FAY
144	2019-07-05	01:27:09	A	FAY
144	2019-07-05	01:29:25	A	FAY
144	2019-07-05	03:50:37	A	FAY
144	2019-07-05	03:50:46	A	FAY
144	2019-07-06	03:55:43	A	FAY
144	2019-07-07	04:27:30	A	FAY
144	2019-07-08	02:21:20	A	FAY
144	2019-07-08	02:25:30	A	FAY
144	2019-07-08	02:25:33	A	FAY
144	2019-07-08	02:25:34	A	FAY
144	2019-07-08	02:25:37	A	FAY
144	2019-07-08	02:42:49	A	FAY
144	2019-07-08	02:58:14	A	FAY
144	2019-07-13	00:59:40	B	FAY
144	2019-07-13	00:59:46	B	FAY
144	2019-07-13	00:59:50	B	FAY
144	2019-07-13	00:59:55	B	FAY
144	2019-07-13	01:04:04	B	FAY
144	2019-07-13	01:04:10	B	FAY
144	2019-07-13	01:05:43	A	FAY
134	2019-07-18	21:26:14	D	FAO
41	2019-05-24	01:13:36	A	FAY
41	2019-05-24	04:28:15	A	FAY
41	2019-05-24	20:48:46	A	FAY
41	2019-05-24	20:48:47	A	FAY
41	2019-05-25	04:17:15	A	FAY
41	2019-05-25	04:17:30	A	FAY
41	2019-05-25	04:17:49	A	FAY
41	2019-05-25	04:17:55	A	FAY
41	2019-05-25	04:18:04	A	FAY
41	2019-05-25	04:18:13	A	FAY
41	2019-05-25	04:18:17	A	FAY
41	2019-05-25	04:18:18	A	FAY
41	2019-05-25	20:48:35	A	FAY
41	2019-06-01	03:45:36	A	FAY
41	2019-06-01	03:45:56	A	FAY
41	2019-06-01	03:46:01	A	FAY
41	2019-06-05	03:13:22	B	FAY
41	2019-06-05	03:13:26	B	FAY
41	2019-06-05	03:13:47	B	FAY
41	2019-06-05	03:13:52	B	FAY
41	2019-06-05	21:01:19	B	FAY
41	2019-06-06	02:38:41	B	FAY
41	2019-06-06	02:39:17	B	FAY
41	2019-06-06	02:39:23	B	FAY
41	2019-06-06	02:39:29	B	FAY
41	2019-06-06	02:39:33	B	FAY
41	2019-06-06	02:39:40	B	FAY
41	2019-06-06	02:39:45	B	FAY
41	2019-06-06	02:39:46	B	FAY
41	2019-06-07	03:47:42	B	FAY
41	2019-06-07	03:47:48	B	FAY
41	2019-06-07	03:47:57	B	FAY
41	2019-06-07	03:48:10	B	FAY
41	2019-06-07	21:52:25	B	FAY
41	2019-06-07	21:52:42	B	FAY
41	2019-06-07	22:32:16	B	FAY
41	2019-06-08	00:51:05	B	FAY
41	2019-06-08	00:51:10	B	FAY
41	2019-06-08	00:51:30	B	FAY
41	2019-06-08	00:52:33	B	FAY
41	2019-06-08	00:52:37	B	FAY
41	2019-06-08	03:49:38	B	FAY
41	2019-06-08	03:49:42	B	FAY
41	2019-06-08	03:49:52	B	FAY
41	2019-06-08	21:07:12	B	FAY
41	2019-06-08	21:07:13	B	FAY
41	2019-06-08	22:10:27	B	FAY
41	2019-06-08	22:10:41	B	FAY
41	2019-06-08	22:10:45	B	FAY
41	2019-06-08	22:10:46	B	FAY
41	2019-06-08	22:41:25	B	FAY
41	2019-06-08	22:41:26	B	FAY
41	2019-06-08	22:41:37	B	FAY
41	2019-06-09	00:11:41	B	FAY
41	2019-06-09	00:12:02	B	FAY
41	2019-06-09	00:12:26	B	FAY
41	2019-06-09	00:12:30	B	FAY
41	2019-06-09	00:12:35	B	FAY
41	2019-06-09	00:12:40	B	FAY
41	2019-06-09	01:46:04	B	FAY
41	2019-06-09	03:05:26	B	FAY
41	2019-06-09	03:05:46	B	FAY
41	2019-06-09	03:05:47	B	FAY
41	2019-06-09	03:05:50	B	FAY
41	2019-06-09	03:06:00	B	FAY
41	2019-06-09	03:06:01	B	FAY
41	2019-06-09	05:32:11	B	FAY
41	2019-06-09	05:32:16	B	FAY
41	2019-06-09	20:54:47	B	FAY
41	2019-06-09	21:00:15	B	FAY
41	2019-06-09	22:02:02	B	FAY
41	2019-06-09	22:02:36	B	FAY
41	2019-06-09	22:37:12	B	FAY
41	2019-06-10	00:17:53	B	FAY
41	2019-06-10	00:17:57	B	FAY
41	2019-06-10	00:18:07	B	FAY
41	2019-06-10	00:18:15	B	FAY
41	2019-06-10	00:18:20	B	FAY
41	2019-06-10	00:18:31	B	FAY
41	2019-06-10	00:18:40	B	FAY
41	2019-06-10	01:11:06	B	FAY
41	2019-06-10	03:29:50	B	FAY
41	2019-06-10	03:30:18	B	FAY
41	2019-06-10	03:30:23	B	FAY
41	2019-06-11	00:11:44	B	FAY
41	2019-06-11	00:11:49	B	FAY
41	2019-06-11	00:11:54	B	FAY
41	2019-06-11	00:11:59	B	FAY
41	2019-06-11	00:12:16	B	FAY
41	2019-06-11	00:12:52	B	FAY
41	2019-06-11	00:13:13	B	FAY
41	2019-06-11	00:13:22	B	FAY
41	2019-06-11	00:13:27	B	FAY
41	2019-06-11	00:13:32	B	FAY
41	2019-06-11	00:13:36	B	FAY
41	2019-06-11	00:13:37	B	FAY
41	2019-06-11	00:57:28	B	FAY
41	2019-06-11	00:57:29	B	FAY
41	2019-06-11	00:57:47	B	FAY
41	2019-06-14	00:49:33	B	FAY
41	2019-06-14	00:49:39	B	FAY
41	2019-06-14	01:10:25	B	FAY
41	2019-06-14	01:41:16	B	FAY
41	2019-06-14	02:06:41	B	FAY
41	2019-06-14	02:06:43	B	FAY
41	2019-06-14	02:06:44	B	FAY
41	2019-06-16	01:55:57	B	FAY
41	2019-06-16	02:04:19	B	FAY
41	2019-06-16	02:11:09	B	FAY
41	2019-06-16	02:21:07	B	FAY
41	2019-06-16	02:21:39	B	FAY
41	2019-06-16	02:21:42	B	FAY
41	2019-06-16	02:21:43	B	FAY
41	2019-06-16	02:21:44	B	FAY
41	2019-06-16	02:32:21	B	FAY
41	2019-06-16	04:27:30	B	FAY
41	2019-06-17	04:11:02	B	FAY
41	2019-06-18	02:24:24	B	FAY
41	2019-06-18	02:24:28	B	FAY
41	2019-06-18	02:24:34	B	FAY
41	2019-06-18	02:24:49	B	FAY
41	2019-06-18	02:49:58	B	FAY
41	2019-06-18	04:03:42	B	FAY
41	2019-06-19	02:06:14	B	FAY
41	2019-06-19	04:23:52	B	FAY
41	2019-06-19	04:23:56	B	FAY
41	2019-06-22	19:04:42	B	FAY
41	2019-06-23	01:40:04	B	FAY
41	2019-06-23	01:40:18	B	FAY
41	2019-06-23	01:40:22	B	FAY
41	2019-06-23	01:40:32	B	FAY
41	2019-06-23	04:23:50	B	FAY
41	2019-06-23	04:23:54	B	FAY
41	2019-06-23	04:41:41	B	FAY
41	2019-06-23	21:01:31	B	FAY
41	2019-06-24	01:51:21	B	FAY
41	2019-06-24	02:28:08	B	FAY
41	2019-06-24	04:06:17	B	FAY
41	2019-06-25	02:48:20	B	FAY
41	2019-06-25	02:48:29	B	FAY
41	2019-06-25	02:48:34	B	FAY
41	2019-06-25	02:48:39	B	FAY
41	2019-06-25	02:48:44	B	FAY
41	2019-06-25	02:48:55	B	FAY
41	2019-06-25	03:14:27	B	FAY
41	2019-06-25	04:14:34	B	FAY
41	2019-06-25	04:15:04	B	FAY
41	2019-06-25	04:15:08	B	FAY
41	2019-06-25	04:15:12	B	FAY
41	2019-06-25	21:03:24	B	FAY
41	2019-06-26	01:55:59	B	FAY
41	2019-06-26	01:56:08	B	FAY
41	2019-06-26	01:56:12	B	FAY
41	2019-06-26	01:56:17	B	FAY
41	2019-06-27	02:16:11	B	FAY
41	2019-06-27	02:16:16	B	FAY
41	2019-06-27	02:35:00	B	FAY
41	2019-06-27	04:07:48	B	FAY
41	2019-06-28	01:43:17	B	FAY
41	2019-06-28	01:43:23	B	FAY
41	2019-06-28	01:43:28	B	FAY
41	2019-06-28	01:43:40	B	FAY
41	2019-06-28	01:44:57	B	FAY
41	2019-06-28	01:45:08	B	FAY
41	2019-06-28	02:12:00	B	FAY
41	2019-06-28	03:54:34	B	FAY
41	2019-06-28	21:14:50	B	FAY
41	2019-06-29	02:29:01	B	FAY
41	2019-06-29	02:29:06	B	FAY
41	2019-06-29	02:29:16	B	FAY
41	2019-06-29	02:29:41	B	FAY
41	2019-06-29	02:29:46	B	FAY
41	2019-06-29	03:53:31	B	FAY
41	2019-06-29	03:53:35	B	FAY
41	2019-06-29	21:13:08	B	FAY
41	2019-06-30	03:07:18	B	FAY
41	2019-06-30	03:07:23	B	FAY
41	2019-06-30	03:07:30	B	FAY
41	2019-06-30	03:07:39	B	FAY
41	2019-06-30	03:08:02	B	FAY
41	2019-06-30	03:08:06	B	FAY
41	2019-06-30	03:08:11	B	FAY
41	2019-06-30	03:08:23	B	FAY
41	2019-06-30	03:08:35	B	FAY
41	2019-06-30	03:08:41	B	FAY
41	2019-06-30	03:08:45	B	FAY
41	2019-06-30	03:32:19	B	FAY
41	2019-06-30	04:11:39	B	FAY
41	2019-06-30	21:11:21	B	FAY
41	2019-07-01	02:57:15	B	FAY
41	2019-07-01	02:57:19	B	FAY
41	2019-07-01	02:57:23	B	FAY
41	2019-07-01	03:11:59	B	FAY
41	2019-07-01	04:12:46	B	FAY
41	2019-07-01	04:13:37	B	FAY
41	2019-07-01	04:13:48	B	FAY
41	2019-07-01	21:08:15	B	FAY
41	2019-07-02	03:23:27	B	FAY
41	2019-07-02	03:23:31	B	FAY
41	2019-07-02	03:23:35	B	FAY
41	2019-07-02	03:23:44	B	FAY
41	2019-07-02	03:28:38	B	FAY
41	2019-07-02	04:18:45	B	FAY
41	2019-07-02	04:18:53	B	FAY
41	2019-07-02	21:15:21	B	FAY
41	2019-07-03	02:25:22	B	FAY
41	2019-07-03	02:25:27	B	FAY
41	2019-07-03	02:25:32	B	FAY
41	2019-07-03	02:28:02	B	FAY
41	2019-07-03	02:28:21	B	FAY
41	2019-07-03	02:28:27	B	FAY
41	2019-07-03	02:28:33	B	FAY
41	2019-07-03	02:28:43	B	FAY
41	2019-07-03	02:29:41	B	FAY
41	2019-07-03	02:29:51	B	FAY
41	2019-07-03	04:08:48	B	FAY
41	2019-07-03	21:10:58	B	FAY
41	2019-07-04	02:39:42	B	FAY
41	2019-07-04	21:02:49	B	FAY
41	2019-07-04	21:13:56	B	FAY
41	2019-07-05	03:46:25	B	FAY
41	2019-07-05	03:46:29	B	FAY
41	2019-07-05	03:46:49	B	FAY
41	2019-07-05	03:46:58	B	FAY
41	2019-07-05	03:47:03	B	FAY
41	2019-07-05	03:47:08	B	FAY
41	2019-07-05	03:47:12	B	FAY
41	2019-07-05	03:47:21	B	FAY
41	2019-07-06	02:47:35	B	FAY
41	2019-07-06	02:48:02	B	FAY
41	2019-07-06	02:48:11	B	FAY
41	2019-07-06	02:48:26	B	FAY
41	2019-07-06	02:48:44	B	FAY
41	2019-07-06	02:48:49	B	FAY
41	2019-07-06	03:56:17	B	FAY
41	2019-07-06	21:11:20	B	FAY
41	2019-07-07	04:15:13	B	FAY
41	2019-07-07	04:15:28	B	FAY
41	2019-07-07	04:15:37	B	FAY
41	2019-07-08	04:06:57	B	FAY
41	2019-07-08	04:07:01	B	FAY
41	2019-07-08	04:07:22	B	FAY
41	2019-07-08	04:07:34	B	FAY
41	2019-07-08	04:07:43	B	FAY
41	2019-07-08	21:15:09	B	FAY
41	2019-07-09	02:15:40	B	FAY
41	2019-07-09	02:15:44	B	FAY
41	2019-07-09	02:15:51	B	FAY
41	2019-07-09	02:16:22	B	FAY
41	2019-07-09	02:16:35	B	FAY
41	2019-07-09	03:14:40	B	FAY
41	2019-07-09	04:14:19	B	FAY
41	2019-07-09	04:14:23	B	FAY
41	2019-07-09	04:14:28	B	FAY
41	2019-07-09	21:09:18	B	FAY
41	2019-07-10	00:26:00	B	FAY
41	2019-07-11	02:29:10	B	FAY
41	2019-07-11	21:12:13	B	FAY
41	2019-07-12	21:02:01	B	FAY
41	2019-07-12	21:02:04	B	FAY
41	2019-07-12	21:02:05	B	FAY
41	2019-07-13	02:56:05	B	FAY
41	2019-07-14	00:36:41	B	FAY
41	2019-07-14	00:36:55	B	FAY
41	2019-07-14	00:37:03	B	FAY
41	2019-07-14	00:37:47	B	FAY
41	2019-07-14	00:37:51	B	FAY
41	2019-07-14	21:02:43	B	FAY
41	2019-07-14	21:02:49	B	FAY
41	2019-07-17	04:23:58	B	FAY
41	2019-07-17	04:24:09	B	FAY
41	2019-07-17	21:04:00	B	FAY
41	2019-07-25	04:48:59	D	FAY
283	2019-07-25	20:07:36	G	MAY
283	2019-07-25	20:07:37	G	MAY
283	2019-07-25	20:07:40	G	MAY
283	2019-07-25	20:07:42	G	MAY
283	2019-07-25	20:07:44	G	MAY
283	2019-07-25	20:07:46	G	MAY
283	2019-07-25	20:07:47	G	MAY
283	2019-07-25	20:07:49	G	MAY
283	2019-07-25	20:07:51	G	MAY
283	2019-07-25	20:07:52	G	MAY
283	2019-07-25	20:07:53	G	MAY
283	2019-07-25	20:07:54	G	MAY
283	2019-07-25	20:07:55	G	MAY
283	2019-07-25	20:08:04	G	MAY
283	2019-07-25	20:08:07	G	MAY
283	2019-07-25	20:08:19	G	MAY
283	2019-07-25	20:08:23	G	MAY
283	2019-07-25	20:08:24	G	MAY
283	2019-07-25	20:08:37	G	MAY
283	2019-07-25	20:08:38	G	MAY
283	2019-07-25	20:08:41	G	MAY
283	2019-07-25	20:08:42	G	MAY
283	2019-07-25	20:08:45	G	MAY
99	2019-06-13	20:54:34	A	FAY
99	2019-06-13	20:54:35	A	FAY
99	2019-06-13	20:54:36	A	FAY
99	2019-06-13	20:54:48	A	FAY
99	2019-06-13	20:54:49	A	FAY
99	2019-06-13	20:54:50	A	FAY
99	2019-06-13	20:54:51	A	FAY
99	2019-06-13	20:58:25	A	FAY
99	2019-06-13	20:58:26	A	FAY
99	2019-06-13	20:58:27	A	FAY
99	2019-06-13	20:58:28	A	FAY
99	2019-06-13	20:58:29	A	FAY
99	2019-06-13	20:58:30	A	FAY
99	2019-06-14	00:51:44	A	FAY
99	2019-06-14	01:07:23	A	FAY
99	2019-06-14	01:07:24	A	FAY
99	2019-06-14	03:57:31	A	FAY
99	2019-06-14	21:04:05	A	FAY
99	2019-06-14	21:04:06	A	FAY
99	2019-06-15	01:21:32	A	FAY
99	2019-06-15	01:21:36	A	FAY
99	2019-06-15	01:37:54	A	FAY
99	2019-06-15	01:37:57	A	FAY
99	2019-06-15	04:02:21	A	FAY
99	2019-06-15	21:06:56	A	FAY
99	2019-06-16	00:31:22	A	FAY
99	2019-06-16	00:49:34	A	FAY
99	2019-06-16	01:03:38	A	FAY
99	2019-06-16	01:03:47	A	FAY
99	2019-06-16	01:05:44	A	FAY
99	2019-06-16	01:05:45	A	FAY
99	2019-06-16	01:05:46	A	FAY
99	2019-06-16	01:05:47	A	FAY
99	2019-06-16	01:05:48	A	FAY
99	2019-06-18	01:15:51	A	FAY
99	2019-06-18	01:15:56	A	FAY
99	2019-06-18	01:18:15	A	FAY
99	2019-06-18	02:58:28	A	FAY
99	2019-06-18	02:58:55	A	FAY
99	2019-06-18	02:58:59	A	FAY
99	2019-06-18	02:59:04	A	FAY
99	2019-06-18	03:00:45	A	FAY
99	2019-06-18	03:05:06	A	FAY
99	2019-06-18	03:05:23	A	FAY
99	2019-06-18	03:11:07	A	FAY
99	2019-06-18	03:11:08	A	FAY
99	2019-06-18	03:17:29	A	FAY
99	2019-06-18	03:17:30	A	FAY
99	2019-06-18	03:17:31	A	FAY
99	2019-06-18	03:30:40	A	FAY
99	2019-06-18	03:30:41	A	FAY
99	2019-06-18	04:12:51	A	FAY
99	2019-06-18	21:07:39	A	FAY
99	2019-06-18	21:07:40	A	FAY
99	2019-06-19	01:02:26	A	FAY
99	2019-06-19	01:02:31	A	FAY
99	2019-06-19	01:16:22	A	FAY
99	2019-06-19	01:16:23	A	FAY
99	2019-06-19	04:13:54	A	FAY
99	2019-06-19	04:14:01	A	FAY
99	2019-06-19	20:54:34	A	FAY
99	2019-06-19	20:54:35	A	FAY
99	2019-06-19	20:54:36	A	FAY
99	2019-06-19	20:54:37	A	FAY
99	2019-06-19	20:54:38	A	FAY
99	2019-06-20	00:10:56	A	FAY
99	2019-06-20	00:11:00	A	FAY
99	2019-06-20	00:11:05	A	FAY
99	2019-06-20	00:11:14	A	FAY
99	2019-06-20	00:47:29	A	FAY
99	2019-06-20	00:50:01	A	FAY
99	2019-06-20	00:50:11	A	FAY
99	2019-06-20	01:01:09	A	FAY
99	2019-06-20	01:01:10	A	FAY
99	2019-06-20	01:01:11	A	FAY
99	2019-06-20	01:07:55	A	FAY
99	2019-06-20	01:07:59	A	FAY
99	2019-06-20	01:14:02	A	FAY
99	2019-06-20	01:14:03	A	FAY
99	2019-06-20	01:14:25	A	FAY
99	2019-06-20	01:14:30	A	FAY
99	2019-06-20	01:22:26	A	FAY
99	2019-06-20	01:22:31	A	FAY
99	2019-06-20	01:22:32	A	FAY
99	2019-06-20	01:25:03	A	FAY
99	2019-06-20	01:25:48	A	FAY
99	2019-06-20	01:30:40	A	FAY
99	2019-06-20	01:30:41	A	FAY
99	2019-06-20	01:31:29	A	FAY
99	2019-06-20	01:31:30	A	FAY
99	2019-06-20	01:31:58	A	FAY
99	2019-06-20	01:34:29	A	FAY
99	2019-06-20	01:34:34	A	FAY
99	2019-06-20	01:38:51	A	FAY
99	2019-06-20	01:38:52	A	FAY
99	2019-06-20	01:42:48	A	FAY
99	2019-06-20	01:43:01	A	FAY
99	2019-06-20	01:43:06	A	FAY
99	2019-06-20	01:47:17	A	FAY
99	2019-06-20	02:00:15	A	FAY
99	2019-06-20	02:00:19	A	FAY
99	2019-06-20	02:25:37	A	FAY
99	2019-06-20	02:25:38	A	FAY
99	2019-06-20	04:11:34	A	FAY
99	2019-06-20	04:11:38	A	FAY
99	2019-06-20	04:11:50	A	FAY
99	2019-06-20	04:11:53	A	FAY
99	2019-06-20	20:53:33	A	FAY
99	2019-06-21	00:43:54	A	FAY
99	2019-06-21	01:05:49	A	FAY
99	2019-06-21	04:18:47	A	FAY
99	2019-06-21	04:18:50	A	FAY
99	2019-06-21	20:58:54	A	FAY
99	2019-06-22	00:45:54	A	FAY
99	2019-06-22	00:46:05	A	FAY
99	2019-06-22	01:07:16	A	FAY
99	2019-06-22	01:07:17	A	FAY
99	2019-06-22	04:03:13	A	FAY
99	2019-06-22	04:03:17	A	FAY
99	2019-06-22	04:03:26	A	FAY
99	2019-06-22	04:03:39	A	FAY
99	2019-06-22	20:55:38	A	FAY
99	2019-06-23	01:22:11	A	FAY
99	2019-06-23	01:45:56	A	FAY
99	2019-06-23	01:45:57	A	FAY
99	2019-06-23	04:28:24	A	FAY
99	2019-06-23	20:59:39	A	FAY
99	2019-06-24	02:17:33	A	FAY
99	2019-06-24	02:17:37	A	FAY
99	2019-06-24	02:44:54	A	FAY
99	2019-06-24	03:55:58	A	FAY
99	2019-06-24	20:58:58	A	FAY
99	2019-06-24	20:58:59	A	FAY
99	2019-06-25	00:57:19	A	FAY
99	2019-06-25	00:57:28	A	FAY
99	2019-06-25	00:57:32	A	FAY
99	2019-06-25	01:18:48	A	FAY
99	2019-06-25	04:11:26	A	FAY
99	2019-06-25	21:00:12	A	FAY
99	2019-06-25	21:00:13	A	FAY
99	2019-06-25	21:00:14	A	FAY
99	2019-06-26	01:02:57	A	FAY
99	2019-06-26	01:03:28	A	FAY
99	2019-06-26	01:34:22	A	FAY
99	2019-06-26	01:34:23	A	FAY
99	2019-06-26	04:22:08	A	FAY
99	2019-06-26	04:22:18	A	FAY
99	2019-06-26	04:22:22	A	FAY
99	2019-06-26	21:01:16	A	FAY
99	2019-06-27	01:43:45	A	FAY
99	2019-06-27	01:44:22	A	FAY
99	2019-06-27	02:03:50	A	FAY
99	2019-06-27	02:03:51	A	FAY
99	2019-06-27	03:58:42	A	FAY
99	2019-06-27	03:58:47	A	FAY
99	2019-06-27	21:12:15	A	FAY
99	2019-06-27	21:12:16	A	FAY
99	2019-06-27	21:12:17	A	FAY
99	2019-06-27	21:12:27	A	FAY
99	2019-06-28	02:46:26	A	FAY
99	2019-06-28	02:46:31	A	FAY
99	2019-06-28	02:46:36	A	FAY
99	2019-06-28	03:07:25	A	FAY
99	2019-06-28	03:07:26	A	FAY
99	2019-06-28	03:52:45	A	FAY
99	2019-06-28	03:52:49	A	FAY
99	2019-06-28	03:52:57	A	FAY
99	2019-06-28	21:07:25	A	FAY
99	2019-06-29	03:32:00	A	FAY
99	2019-06-29	03:32:05	A	FAY
99	2019-06-29	03:32:09	A	FAY
99	2019-06-29	03:32:14	A	FAY
99	2019-06-29	21:07:56	A	FAY
99	2019-06-30	02:48:00	A	FAY
99	2019-06-30	02:48:04	A	FAY
99	2019-06-30	02:48:09	A	FAY
99	2019-06-30	02:48:14	A	FAY
99	2019-06-30	02:55:39	A	FAY
99	2019-06-30	02:55:40	A	FAY
99	2019-06-30	02:58:31	A	FAY
99	2019-06-30	02:58:42	A	FAY
99	2019-06-30	03:06:53	A	FAY
99	2019-06-30	03:06:54	A	FAY
99	2019-06-30	03:08:24	A	FAY
99	2019-06-30	03:08:29	A	FAY
99	2019-06-30	03:12:35	A	FAY
99	2019-06-30	04:11:16	A	FAY
99	2019-06-30	04:12:02	A	FAY
99	2019-06-30	04:12:06	A	FAY
99	2019-06-30	21:02:40	A	FAY
99	2019-06-30	21:03:07	A	FAY
99	2019-06-30	21:03:12	A	FAY
99	2019-06-30	21:03:13	A	FAY
99	2019-06-30	21:03:14	A	FAY
99	2019-06-30	21:03:21	A	FAY
99	2019-06-30	21:03:22	A	FAY
99	2019-06-30	21:03:23	A	FAY
99	2019-07-01	03:55:29	A	FAY
99	2019-07-01	20:54:02	A	FAY
99	2019-07-02	04:07:03	A	FAY
99	2019-07-02	04:07:20	A	FAY
99	2019-07-02	21:06:00	A	FAY
99	2019-07-03	03:55:09	A	FAY
99	2019-07-03	03:55:20	A	FAY
99	2019-07-03	03:55:24	A	FAY
[truncated: 57,623 more rows]
