# Supplementary material for: Demographic characteristics shape patterns of dawn swarming during roost switching in tree-dwelling Daubenton’s bat
Source: Sci Rep. 2022 Jun 15;12:10014. doi: 10.1038/s41598-022-14246-2 (PMC9200770; doi:10.1038/s41598-022-14246-2)
Supplement: Supplementary file 2 — Supplementary Information 2. [file 41598_2022_14246_MOESM2_ESM.csv]

ID_bat	H19_1	H19_2	D15_1	D15_2	E24_1	E24_2	ES43-Mluc_1	ES43_Mluc_2	D9_1	D9_2	C113_1	C113_2	A24_Mluc_1	A24_Mluc_2	Puar6_1	Puar6_2	H29_1	H29_2	G9_1	G9_2	B15_1	B15_2	B22_1	B22_2
1	113	117	139	139	233	233	378	380	146	150	103	103	344	348	157	157	186	188	189	199	178	194	179	181
2	103	113	139	139	235	237	378	380	146	148	103	103	344	350	161	177	186	188	191	191	184	190	181	183
3	111	115	117	139	241	243	378	382	146	150	103	103	342	346	161	171	188	188	191	195	174	180	163	175
4	107	117	139	139	233	235	380	382	132	146	103	103	344	346	161	167	184	188	163	195	186	204	173	179
5	101	109	137	139	233	235	380	380	140	148	103	103	340	340	161	161	182	182	195	195	178	180	165	169
6	103	107	139	139	235	245	378	380	146	152	103	103	348	350	161	175	184	186	191	191	184	186	163	183
7	107	117	127	127	223	239	378	378	120	130	103	103	346	348	161	173	178	186	163	189	186	188	165	173
8	103	113	137	137	233	239	380	386	120	120	103	103	344	348	155	163	182	190	163	195	170	172	163	171
9	109	113	115	139	231	247	376	380	120	150	100	103	344	346	165	165	188	190	191	191	166	188	179	187
10	101	109	123	131	233	241	380	380	144	148	103	103	346	348	165	165	186	188	163	191	166	176	167	171
11	107	117	107	139	237	241	376	380	150	156	103	103	344	346	169	169	182	184	163	191	180	188	165	167
12	103	115	139	139	235	239	368	380	132	148	100	103	340	348	161	161	180	192	187	197	182	190	165	181
13	111	113	135	139	241	255	380	382	132	150	103	103	336	338	171	171	180	188	169	195	178	192	179	191
14	111	113	117	131	241	245	378	384	150	150	100	103	348	350	161	161	186	190	187	203	NA	NA	189	195
15	107	115	115	117	239	245	380	380	156	162	100	103	334	344	161	161	184	188	167	197	186	190	163	169
16	101	113	127	139	233	245	378	378	146	150	100	103	342	344	157	171	178	188	195	199	176	194	173	181
17	105	111	121	139	233	247	380	386	150	150	100	103	340	344	161	177	176	188	155	191	192	192	165	179
18	111	115	137	137	235	253	380	384	120	146	100	103	340	340	165	165	182	188	195	195	180	184	171	171
19	107	109	115	115	239	247	384	386	134	150	100	103	340	348	155	171	176	178	183	191	186	188	167	177
20	101	113	117	129	235	239	376	378	132	138	103	103	340	346	167	167	184	188	167	191	178	186	177	187
21	111	113	129	137	235	245	370	378	132	138	103	103	340	344	157	167	182	184	167	189	166	178	177	187
22	107	113	131	139	239	243	380	380	146	154	100	103	342	344	167	167	178	186	169	197	186	200	169	173
23	113	113	127	139	237	239	378	384	120	160	103	103	334	348	155	161	180	186	191	195	184	190	165	179
24	101	113	115	139	239	253	378	380	120	156	103	103	338	344	161	161	184	188	191	195	180	204	163	189
25	101	107	113	139	235	237	378	380	132	144	100	103	346	348	159	169	178	180	155	195	176	186	165	165
26	99	107	129	139	243	253	378	382	132	132	100	103	344	350	163	163	176	190	169	187	176	182	165	187
27	109	115	119	139	239	253	378	380	134	146	103	103	346	348	161	169	180	192	191	195	174	176	169	169
29	95	121	115	115	237	243	368	380	144	152	103	103	342	346	161	171	174	188	187	191	166	180	169	171
30	105	111	125	139	233	237	384	388	132	146	103	103	348	348	161	165	178	192	173	195	170	180	167	181
31	99	113	139	139	223	249	376	388	136	156	103	103	346	348	161	169	174	178	161	191	182	192	167	171
32	107	115	139	139	233	235	376	384	144	152	103	103	344	346	161	173	182	188	155	195	186	206	165	171
33	113	115	127	127	241	243	382	388	120	130	103	103	342	350	161	171	184	184	187	191	174	174	177	181
34	113	119	115	137	231	239	382	384	146	146	103	103	344	348	167	173	180	188	189	191	166	176	167	181
35	101	115	119	139	231	239	378	380	144	144	103	103	346	348	161	167	178	184	157	191	184	192	165	185
36	111	117	139	139	229	243	370	384	132	132	103	103	334	348	163	169	182	184	189	191	180	180	169	169
37	109	111	135	139	237	239	378	378	146	156	103	103	344	350	161	161	182	184	181	191	178	186	163	163
38	107	109	133	139	245	247	368	378	146	148	103	103	344	350	161	165	182	184	169	169	174	188	169	179
39	111	115	129	133	235	245	376	388	138	174	100	103	344	344	167	173	186	188	189	195	174	202	175	175
40	101	107	131	137	237	245	378	384	144	146	103	103	334	344	161	173	176	186	171	195	164	178	163	173
41	107	113	139	139	231	239	378	378	146	150	103	103	340	344	153	157	178	186	187	199	174	176	165	169
42	109	113	137	139	239	247	378	380	134	146	103	103	340	348	159	161	184	192	171	181	186	188	169	171
44	101	111	139	139	239	241	380	382	120	142	103	103	344	344	165	167	178	188	189	195	188	192	165	169
45	113	113	115	115	241	247	380	392	144	154	103	103	346	346	161	171	184	188	155	187	166	178	167	171
46	103	111	137	137	239	241	378	380	142	144	103	103	346	348	161	161	186	186	187	187	176	180	163	173
47	109	111	NA	NA	NA	NA	NA	NA	NA	NA	103	103	334	348	161	165	182	192	185	191	178	180	167	181
48	111	113	113	113	233	249	378	382	144	154	103	103	344	348	165	165	182	186	189	191	174	176	167	183
49	101	111	115	139	243	253	376	380	144	152	103	103	340	346	161	171	178	182	163	187	178	204	179	179
50	109	123	137	139	231	239	376	378	134	142	103	103	348	348	161	169	188	192	195	195	174	188	169	187
51	99	101	NA	NA	233	243	378	380	NA	NA	103	103	334	346	161	167	180	186	165	195	176	184	165	179
52	111	113	115	139	233	237	380	380	120	150	100	103	346	348	159	169	182	184	163	185	182	184	167	169
54	113	115	133	139	249	249	378	380	138	146	103	105	346	348	161	173	180	190	161	191	178	202	165	175
55	101	101	115	117	235	235	378	378	144	146	103	103	334	334	167	167	182	186	185	199	178	190	169	179
56	103	113	139	139	239	239	380	380	144	146	103	103	346	348	161	175	172	184	195	195	176	184	173	183
57	111	115	115	131	241	245	378	382	134	150	103	103	334	350	161	169	180	186	167	167	188	198	181	195
58	111	115	125	137	235	237	380	384	146	148	103	103	340	342	161	161	182	188	167	195	184	200	171	171
60	109	113	117	139	235	245	378	380	150	152	103	103	342	348	161	161	180	186	167	195	180	190	175	179
61	113	115	137	139	235	256	378	380	146	160	103	103	346	348	165	165	188	188	191	197	186	186	173	179
62	103	113	117	131	239	239	378	380	144	146	103	103	346	348	161	175	186	186	195	195	176	186	163	183
63	93	101	115	115	243	245	368	384	142	152	103	103	334	346	161	161	180	190	195	195	176	190	179	181
64	93	111	115	133	241	245	378	382	146	148	103	103	334	348	161	161	182	184	185	195	180	182	173	179
65	111	115	139	139	239	243	380	380	132	148	103	103	344	344	159	161	176	180	173	195	172	186	169	171
66	113	115	139	139	233	245	376	382	138	144	100	103	342	344	171	175	184	184	189	195	178	182	165	165
67	101	113	117	137	237	237	380	380	142	150	103	103	346	348	165	165	186	188	167	187	176	182	175	181
68	111	113	113	131	233	245	382	388	132	154	103	103	344	348	165	167	182	182	191	195	174	192	171	183
69	105	113	113	127	239	243	376	382	142	150	103	105	346	348	161	167	188	188	171	191	170	178	163	165
70	107	109	117	139	235	237	378	380	144	148	103	103	338	342	161	161	182	188	167	195	182	182	169	173
71	99	103	137	137	249	253	382	390	144	150	103	103	344	348	161	163	180	188	163	185	174	174	163	167
72	103	111	131	139	239	245	378	378	142	146	100	103	346	348	161	169	180	182	165	189	174	180	167	181
73	101	117	135	139	245	259	384	388	142	146	100	103	348	356	161	169	178	186	191	195	176	190	167	175
74	111	113	133	137	237	256	380	382	120	146	103	103	344	350	161	171	178	182	169	187	166	188	169	169
75	111	115	133	137	233	241	378	384	150	156	103	103	334	342	161	169	180	188	169	185	188	192	165	185
76	101	113	115	127	235	241	382	388	130	144	97	103	342	350	161	171	184	184	151	187	178	182	165	177
77	105	119	113	113	239	241	376	380	130	142	103	103	348	348	167	167	178	188	187	191	170	178	163	165
79	109	113	107	137	241	243	380	380	120	150	100	103	342	348	169	169	184	188	191	195	180	204	165	171
80	109	109	135	135	233	241	378	380	132	132	100	103	342	344	161	161	178	178	171	183	178	182	171	173
81	101	115	115	115	223	253	376	380	152	156	100	103	346	348	157	171	178	190	163	165	180	204	179	189
82	113	113	113	113	231	233	380	382	132	138	100	103	346	348	161	161	178	178	181	187	176	176	173	183
83	101	101	115	133	223	235	378	378	144	146	103	103	334	334	165	167	184	186	195	199	180	190	169	171
84	115	117	135	139	241	256	368	382	124	146	103	103	340	348	161	169	178	196	175	191	176	198	167	175
85	109	115	139	139	247	249	378	380	130	142	100	103	342	346	161	169	182	188	171	173	172	182	163	165
86	103	113	119	121	229	249	376	382	138	138	103	103	344	346	161	161	182	186	171	195	180	180	167	177
87	103	113	121	139	233	239	382	382	138	152	100	103	344	344	161	171	180	182	189	191	166	176	165	171
88	111	113	139	139	235	255	380	380	132	146	103	103	338	344	167	167	186	188	169	191	174	178	163	191
89	113	117	119	119	237	243	378	390	138	148	103	105	346	348	163	163	182	182	169	189	182	186	167	169
92	107	115	139	139	245	245	376	380	146	156	100	103	334	348	161	171	182	182	163	197	178	190	163	167
93	103	109	115	137	235	235	380	380	142	146	100	103	334	344	161	171	178	188	173	187	180	184	171	179
94	111	115	131	139	239	241	378	380	132	146	103	105	346	348	161	161	182	184	189	195	174	178	173	175
95	101	109	137	139	233	237	378	380	132	132	100	103	346	348	161	169	182	182	189	191	190	202	167	179
96	109	115	117	133	239	239	380	380	150	150	103	103	342	348	161	161	186	186	157	191	172	196	167	175
97	107	113	139	139	239	245	376	380	146	150	100	103	334	340	161	171	182	182	163	185	180	190	163	165
98	109	111	115	139	233	247	380	386	150	150	100	105	340	344	155	177	178	188	191	195	180	188	165	167
99	105	111	127	139	233	239	376	380	138	156	103	103	340	348	159	175	178	186	189	201	182	202	171	179
100	103	113	139	139	233	247	380	382	138	148	97	100	342	344	171	171	180	184	189	195	166	182	165	171
102	101	111	137	139	237	245	376	388	146	150	103	105	338	346	159	161	178	192	189	195	178	180	165	187
103	111	113	115	137	239	243	378	384	132	146	100	103	334	348	167	167	180	186	169	189	166	174	167	181
104	103	103	113	113	233	235	378	380	148	150	100	103	340	348	153	161	178	186	189	195	182	190	163	171
105	111	113	139	139	237	243	376	380	142	152	100	103	336	346	161	161	184	188	167	167	178	188	169	183
106	117	117	137	139	241	245	382	388	120	146	100	103	342	348	159	161	178	192	183	191	174	176	175	175
107	93	115	115	127	239	243	382	384	132	156	103	103	334	348	161	161	180	182	187	187	184	200	165	175
108	111	113	139	139	231	241	378	380	120	156	103	103	348	350	NA	NA	186	186	183	187	178	192	169	185
109	113	115	115	139	223	239	376	380	142	152	100	103	340	348	159	171	182	188	185	197	180	196	165	171
110	101	105	131	139	233	255	380	388	148	150	103	105	340	340	161	167	178	182	189	195	172	180	165	165
111	93	109	133	139	245	247	368	378	146	146	100	103	334	344	165	165	184	184	169	195	174	180	167	179
112	103	111	121	133	237	241	380	384	150	152	100	103	342	348	157	157	176	180	167	169	184	188	165	171
113	113	113	127	139	237	239	378	380	132	146	100	103	344	350	171	171	180	186	189	191	178	180	171	199
114	101	113	119	139	245	247	376	380	134	146	100	105	350	352	167	167	176	188	165	191	176	196	173	179
115	111	111	117	131	235	239	378	378	146	150	103	105	344	346	157	157	180	184	165	189	174	180	173	181
116	107	109	133	137	233	239	380	380	120	150	97	100	342	342	153	153	182	192	157	181	180	192	175	175
117	99	109	139	139	233	249	380	380	146	146	100	103	340	348	163	167	182	188	163	195	174	176	167	167
118	113	115	115	139	223	245	380	380	146	156	100	103	348	348	159	169	182	188	185	197	190	196	163	171
119	107	113	131	139	231	237	378	380	144	146	103	103	344	350	173	173	176	186	171	195	178	190	169	173
120	109	111	125	139	231	233	380	384	132	132	100	103	334	334	155	165	186	186	185	195	178	180	173	181
122	103	107	139	139	233	243	378	378	142	152	100	103	344	348	167	167	174	190	183	183	184	186	173	179
123	111	111	139	139	243	247	376	380	142	146	100	103	336	346	NA	NA	178	184	151	189	178	188	183	183
124	107	111	133	139	235	237	378	380	120	152	103	103	344	348	NA	NA	180	182	165	169	184	188	165	169
125	113	113	137	139	233	241	382	384	150	152	100	103	344	348	171	171	182	186	189	195	166	178	165	193
126	109	113	129	139	231	243	376	380	150	152	100	103	344	348	165	165	188	188	191	195	178	192	165	179
129	101	109	115	115	231	237	376	384	144	148	103	103	342	344	165	165	182	184	159	181	174	182	167	197
130	111	111	109	137	241	247	368	380	144	148	100	103	346	348	NA	NA	180	196	195	195	190	196	165	171
131	111	113	131	137	235	239	378	380	142	154	100	103	344	346	169	169	182	186	175	185	180	196	165	179
132	113	113	117	117	239	239	376	380	142	148	103	103	344	348	155	159	188	190	189	195	172	180	165	171
133	101	115	115	127	241	245	380	382	120	144	97	103	340	346	167	171	184	184	155	187	172	182	177	179
134	101	117	127	137	225	227	376	384	146	150	103	103	346	348	167	167	188	188	169	191	178	178	167	177
135	111	115	115	131	241	245	376	380	148	156	103	103	346	348	171	171	182	186	163	191	174	190	167	169
136	103	117	139	139	231	245	374	378	152	152	100	103	344	348	153	153	182	186	159	159	172	186	163	171
137	111	111	133	137	235	256	376	382	146	146	103	103	344	350	171	171	178	182	187	195	166	166	165	169
138	113	115	115	139	233	233	378	378	150	160	97	97	342	344	169	169	184	192	163	185	168	180	167	179
139	111	117	137	139	241	247	380	380	120	150	103	105	344	348	169	177	184	188	191	195	180	188	165	167
140	111	117	135	135	227	259	380	388	146	150	100	103	348	356	169	169	182	186	167	191	176	190	175	181
142	113	113	139	139	233	249	380	380	144	148	97	103	342	344	171	175	180	180	187	189	166	178	165	171
143	95	115	127	139	231	235	378	380	142	144	103	103	342	348	167	167	178	178	157	171	184	192	181	185
144	105	111	115	129	243	245	378	380	146	156	97	100	346	348	NA	NA	182	188	185	191	174	178	171	183
145	113	115	139	139	235	245	378	380	134	150	97	100	342	348	173	173	180	192	167	167	166	190	175	181
146	107	115	117	127	233	239	378	380	150	150	103	103	342	348	171	171	186	186	187	191	180	196	167	171
147	103	111	115	133	235	237	378	380	146	150	103	103	346	348	NA	NA	176	180	169	197	186	188	165	199
148	113	117	139	139	239	241	378	380	144	148	103	103	342	344	169	169	184	192	169	189	172	180	163	173
149	101	109	117	133	223	223	378	380	142	144	100	103	334	334	165	165	182	184	185	199	178	180	171	179
150	101	103	137	139	233	247	378	380	150	150	103	103	342	344	NA	NA	182	196	195	197	178	180	165	165
151	103	103	115	131	241	243	378	380	130	132	103	103	342	348	151	153	180	180	189	195	186	190	173	181
152	109	113	115	139	233	237	376	378	148	148	100	103	344	344	NA	NA	184	196	171	181	180	186	163	179
153	109	113	117	137	235	251	378	380	146	152	100	100	336	344	NA	NA	178	178	185	187	166	184	165	171
154	107	113	NA	NA	243	255	378	380	148	150	100	105	338	348	169	169	164	182	189	191	172	186	167	169
155	101	111	131	139	233	237	378	380	142	156	100	103	340	342	171	171	184	196	189	195	180	184	169	171
156	115	119	119	119	231	235	378	380	148	148	97	103	342	344	169	171	178	178	183	195	180	186	171	171
157	105	111	139	139	233	237	376	378	146	156	100	103	346	348	171	175	178	188	165	201	182	182	171	177
158	107	113	131	139	239	243	380	380	146	154	100	103	342	344	167	167	178	186	169	197	186	200	169	173
160	103	105	131	137	243	245	378	386	138	148	100	103	340	348	171	171	184	188	165	171	194	194	163	173
161	111	115	115	133	239	245	376	382	148	150	100	103	334	344	NA	NA	182	184	185	191	182	192	179	179
162	109	111	139	139	237	241	380	380	142	150	103	103	336	346	171	171	186	186	189	191	178	186	165	171
164	111	111	131	137	233	241	380	382	144	152	100	103	344	348	163	163	180	184	185	195	176	190	165	165
165	101	113	127	131	237	245	368	380	132	150	97	103	334	348	159	173	180	186	195	199	164	176	177	181
166	107	109	125	125	231	239	376	384	120	132	100	103	342	342	163	163	182	182	191	195	180	180	167	173
168	113	119	115	115	233	241	368	378	140	154	103	103	334	344	167	167	176	186	163	185	170	172	165	167
169	101	111	115	117	225	253	376	378	132	156	100	103	344	346	157	167	184	184	163	187	178	204	165	189
170	99	109	131	137	233	233	380	388	146	154	100	103	340	344	161	167	180	180	163	195	174	184	163	167
171	101	117	137	139	233	237	376	384	132	146	103	103	340	346	NA	NA	178	188	195	195	178	178	165	175
173	93	115	129	129	223	243	378	384	130	142	103	103	346	348	173	173	180	180	185	187	176	188	171	181
174	101	111	115	139	247	255	376	382	132	146	97	103	334	338	171	171	186	188	169	199	178	188	181	191
175	111	111	115	115	241	241	380	382	142	150	100	103	346	348	169	169	186	188	161	189	174	204	169	181
176	101	113	139	139	241	249	382	384	150	150	100	103	346	348	169	171	182	186	171	195	166	182	163	193
177	107	121	139	139	231	233	378	380	132	150	103	105	340	344	157	169	186	188	195	199	174	186	165	171
178	113	113	115	139	235	235	380	382	146	150	103	103	344	348	167	167	180	186	169	195	174	192	179	191
179	93	113	115	137	241	243	380	382	146	156	103	103	342	348	167	167	180	182	165	197	182	200	165	179
182	111	115	129	139	235	237	380	388	142	160	103	105	336	342	169	169	178	188	167	195	182	188	169	169
183	113	113	127	139	233	233	378	384	148	150	103	103	342	344	171	171	178	186	167	199	178	194	177	181
184	115	119	115	139	231	233	380	382	148	160	100	103	346	348	159	169	178	178	181	195	172	186	171	181
186	103	113	115	115	241	249	378	382	132	154	103	103	342	344	NA	NA	182	190	191	191	176	198	163	183
187	107	115	131	133	233	239	380	380	132	152	103	103	344	348	169	169	184	186	195	195	178	182	171	173
188	103	113	117	117	233	245	378	382	130	150	97	103	342	348	171	171	164	174	155	191	172	188	181	181
189	107	115	115	117	235	245	378	380	142	146	103	103	344	344	NA	NA	184	184	171	191	178	180	167	173
191	109	111	139	139	239	241	378	382	132	146	103	103	346	348	171	171	186	192	181	189	166	186	171	185
192	111	115	133	139	237	245	378	380	142	152	100	103	344	350	171	171	182	182	165	195	182	184	165	169
193	109	111	131	139	241	243	376	376	120	150	100	103	342	344	163	163	182	182	189	191	188	192	165	179
195	103	115	113	139	233	235	376	380	146	148	100	103	346	348	NA	NA	178	178	189	191	188	190	163	169
198	101	113	137	139	235	245	376	384	146	148	103	103	334	342	NA	NA	176	186	171	195	164	164	163	169
199	103	111	115	117	243	247	376	382	136	146	97	103	344	348	163	169	174	178	165	169	182	208	173	179
201	101	115	115	139	245	245	376	378	146	150	100	103	348	350	NA	NA	186	186	201	203	176	188	169	195
202	101	111	139	139	237	249	382	390	138	150	100	103	340	346	155	155	174	188	163	167	182	182	167	181
205	103	107	117	139	235	245	378	380	146	152	103	103	348	350	175	175	184	186	191	191	184	186	163	183
206	101	107	127	139	231	245	368	378	144	150	103	103	344	348	157	159	186	188	195	195	176	182	169	181
208	105	113	113	127	239	243	376	382	142	150	100	103	346	348	161	167	188	188	171	191	170	178	163	165
210	111	113	117	139	231	241	378	380	120	152	103	103	340	342	175	177	178	182	161	183	174	186	169	171
212	113	119	139	139	235	239	380	380	120	142	100	103	346	348	159	169	186	188	163	189	172	196	179	181
213	109	121	137	139	237	249	376	380	120	148	97	100	342	344	NA	NA	182	184	181	197	186	192	163	171
216	101	103	139	139	231	249	380	388	134	144	100	103	344	346	159	169	180	180	195	195	182	190	171	179
217	101	113	131	139	239	239	378	380	146	150	103	103	344	344	171	171	180	180	167	191	180	186	175	175
218	105	111	139	139	243	255	378	380	146	146	103	103	338	346	169	169	180	188	169	195	174	178	163	163
219	111	113	115	137	239	253	376	380	130	156	100	103	344	346	157	157	184	188	163	191	180	192	163	183
223	111	113	139	139	233	239	378	380	142	146	103	103	346	350	NA	NA	174	180	189	191	174	178	181	199
224	109	115	139	139	235	237	374	386	120	144	100	103	346	348	159	169	184	188	183	189	166	182	167	183
225	103	111	133	137	241	241	374	378	148	148	103	103	344	346	NA	NA	192	194	189	191	172	186	179	183
226	113	115	107	133	237	239	382	384	140	142	103	105	348	352	157	157	178	178	185	187	176	190	165	179
227	103	111	115	139	235	237	376	380	136	144	100	103	346	348	159	169	184	186	195	195	198	200	167	169
228	113	119	133	139	243	243	378	378	144	160	103	103	338	344	NA	NA	176	176	195	197	166	186	165	165
229	99	119	135	135	235	235	378	384	140	142	103	103	334	344	167	171	182	186	165	185	170	176	165	165
232	109	113	129	139	NA	NA	NA	NA	NA	NA	100	103	346	348	159	169	182	188	161	161	172	200	167	179
236	115	115	113	115	233	239	380	380	144	146	100	103	346	348	159	169	174	188	185	195	180	188	163	179
238	111	119	115	139	233	243	380	388	132	148	100	103	338	344	159	159	188	188	183	191	180	186	163	171
244	101	101	115	137	231	245	376	378	134	144	97	103	340	344	161	161	184	184	171	183	178	182	169	197
245	101	107	113	131	239	239	378	380	150	158	100	103	342	344	175	175	164	188	163	163	180	190	171	179
246	107	111	131	139	239	241	376	378	146	146	103	105	344	346	161	161	180	180	189	195	174	182	175	181
249	115	115	115	139	235	235	376	380	132	132	100	103	334	348	155	155	182	182	169	171	178	188	167	179
254	107	115	115	129	231	237	376	378	142	146	97	103	346	348	169	169	182	182	167	195	194	194	165	187
256	103	113	139	139	239	239	380	380	144	146	100	103	346	348	175	175	172	184	195	195	176	184	173	183
258	101	115	139	139	243	253	376	378	146	150	100	103	346	348	159	169	184	188	163	167	180	184	177	179
261	99	105	139	139	233	237	376	380	138	146	103	103	348	348	167	167	182	188	163	195	176	188	167	169
274	103	107	NA	NA	NA	NA	378	380	144	150	103	103	342	344	157	159	186	188	191	195	188	190	169	181
280	111	113	139	139	233	243	378	380	148	162	100	103	346	348	167	167	178	184	165	169	190	190	175	175
281	109	111	115	137	233	241	376	378	146	152	103	103	346	350	169	169	184	184	167	187	NA	NA	173	173
282	111	117	111	115	229	239	376	378	138	152	100	105	344	346	177	177	192	194	185	199	174	190	173	185
283	109	109	115	139	235	241	380	382	140	142	103	103	348	348	169	175	176	190	167	179	178	184	163	173
284	111	113	115	139	233	237	380	380	120	150	100	103	334	344	159	161	182	184	163	185	182	184	167	169
291	115	119	127	127	235	239	378	380	138	148	103	103	344	344	171	171	178	180	173	183	186	204	171	183
292	103	113	119	119	235	247	380	380	130	134	103	105	342	350	167	167	180	180	163	165	184	196	169	179
293	111	111	131	133	235	245	376	380	132	146	100	103	346	348	167	171	182	182	195	197	196	198	167	183
294	101	113	115	131	245	247	374	378	134	148	103	103	346	350	165	175	180	192	165	169	176	198	167	167
295	107	109	113	131	235	245	380	380	144	146	100	103	346	348	159	169	188	188	171	195	178	178	173	181
296	113	113	133	139	233	235	378	380	138	146	100	103	344	346	171	171	186	186	159	189	170	178	167	189
297	93	105	115	115	229	239	380	382	132	150	103	103	334	350	NA	NA	180	180	195	197	186	186	173	175
298	111	115	139	139	231	243	378	382	144	152	100	100	342	344	NA	NA	168	182	195	195	176	192	173	179
299	93	105	127	131	223	225	380	384	132	154	103	105	334	344	165	165	178	180	171	187	176	186	173	173
301	115	115	115	139	241	245	380	384	152	154	100	103	334	344	NA	NA	182	188	167	195	190	200	169	181
302	107	115	115	129	231	237	376	378	134	146	103	103	346	348	161	163	174	186	167	195	190	202	167	187
303	101	103	139	139	239	239	376	380	142	150	103	103	342	344	167	167	188	188	187	195	188	192	165	169
304	101	115	115	139	235	237	380	384	148	160	103	103	344	350	165	171	168	168	161	181	182	186	167	181
305	101	111	107	139	239	243	378	380	146	156	103	103	344	350	NA	NA	184	188	181	191	180	186	163	165
306	99	111	139	139	233	249	376	380	120	156	103	103	346	348	169	169	174	182	161	161	178	182	171	171
307	111	115	115	131	241	243	378	378	148	150	103	103	334	346	169	169	182	190	167	181	170	186	163	173
308	111	115	125	139	233	249	380	388	146	160	103	103	342	348	165	165	192	192	173	195	170	182	167	167
309	111	119	121	133	233	243	378	386	146	150	103	103	340	342	NA	NA	178	188	155	165	174	192	165	171
310	109	115	119	133	239	241	378	384	130	134	103	103	346	348	169	169	176	192	195	195	174	186	171	171
312	109	117	131	139	245	255	378	380	142	146	97	103	346	348	157	157	182	182	167	183	178	182	165	177
313	113	115	139	139	235	245	378	380	146	150	100	103	334	340	169	169	182	186	163	185	190	190	165	183
314	107	109	115	131	239	243	380	390	132	150	103	103	344	348	157	157	178	182	195	199	168	188	165	173
315	107	115	137	139	231	241	378	380	146	152	100	103	342	344	NA	NA	182	192	171	195	176	206	171	173
316	103	111	131	139	233	239	380	388	146	148	103	103	346	348	163	165	188	188	163	189	172	196	163	165
317	101	111	139	139	241	243	378	380	146	146	103	103	344	346	165	165	178	188	195	195	180	180	175	181
318	107	113	115	115	239	239	380	380	138	146	100	103	344	348	171	171	172	186	181	181	176	196	175	183
319	113	115	115	139	245	247	376	380	120	162	103	103	342	344	173	173	186	188	191	191	182	188	175	179
320	113	115	115	139	233	253	378	380	120	142	100	100	340	344	161	161	182	184	191	195	178	204	163	181
321	105	111	127	137	233	241	376	378	146	156	103	103	346	348	169	169	186	188	165	189	188	202	177	179
322	107	113	139	139	235	239	378	380	148	156	100	100	342	348	165	165	186	188	191	195	182	182	169	169
323	103	115	139	139	233	235	376	378	140	150	100	103	340	350	153	153	178	186	167	195	182	190	163	167
324	105	111	115	137	NA	NA	388	388	132	146	100	105	340	346	NA	NA	NA	NA	169	189	178	192	165	199
325	111	113	117	139	239	247	380	380	132	140	103	105	344	350	169	169	176	176	187	195	172	180	167	169
326	115	117	129	139	235	237	376	382	134	148	100	103	344	348	NA	NA	188	188	175	191	182	184	163	177
327	107	111	115	131	243	245	376	382	150	156	100	103	334	334	167	167	182	182	163	163	178	192	163	181
328	107	111	133	139	237	245	368	378	132	148	100	103	344	348	165	165	184	184	191	195	174	182	165	173
329	111	113	137	137	239	239	380	384	146	146	100	103	344	348	173	173	186	188	189	195	166	176	167	181
330	105	109	115	139	235	243	378	380	146	146	103	105	346	348	167	169	180	180	191	195	174	188	163	171
331	101	115	115	131	241	243	376	380	132	144	103	105	338	348	159	175	184	188	165	177	182	186	173	185
332	105	113	113	129	229	235	378	388	132	132	103	103	334	346	161	161	188	188	175	197	178	180	173	183
333	101	113	127	139	237	245	378	384	148	150	103	103	344	346	157	157	186	188	167	199	194	194	181	181
334	103	113	119	139	235	237	378	380	134	146	103	105	342	344	167	177	178	178	163	171	180	196	177	179
335	107	115	121	139	245	245	380	382	140	156	103	103	340	344	159	159	178	182	171	191	180	182	167	175
336	101	111	137	137	233	235	378	380	132	140	100	100	340	348	169	169	178	190	179	189	168	190	177	183
337	113	115	121	139	237	245	380	380	140	144	103	103	340	346	NA	NA	178	182	171	191	180	188	165	167
338	111	111	115	119	229	256	378	380	138	148	100	105	344	346	169	177	188	188	185	195	174	180	179	185
339	103	111	133	139	237	245	378	380	140	146	100	103	346	348	159	171	188	192	195	195	178	178	181	183
340	101	111	133	139	237	249	380	382	120	150	100	103	342	350	163	171	178	184	163	187	166	166	165	169
341	113	115	115	131	233	241	380	384	134	154	97	103	342	346	171	171	178	188	155	173	174	178	165	167
342	111	115	119	127	239	241	378	382	132	132	100	103	346	348	159	169	164	182	187	191	174	180	177	179
343	113	117	113	129	231	243	376	380	140	152	100	103	344	350	NA	NA	184	190	187	191	170	192	165	169
345	109	113	115	115	235	249	378	380	146	146	100	103	344	348	167	171	178	178	173	195	182	184	179	183
346	101	115	115	115	245	253	376	388	150	152	103	103	340	344	155	171	182	182	163	189	176	178	165	179
349	101	113	131	139	231	245	376	378	144	146	103	103	344	350	173	173	176	176	171	195	164	164	163	169
350	93	115	115	137	235	243	376	378	144	146	100	103	344	346	173	173	180	182	195	197	188	206	171	181
352	111	117	131	133	239	241	384	388	132	150	103	103	346	350	NA	NA	186	188	171	187	176	198	165	189
356	107	111	131	139	239	245	368	380	144	146	103	103	346	350	163	163	182	182	169	195	188	190	171	179
357	115	115	125	139	233	235	380	388	120	156	103	103	344	346	159	169	168	168	191	191	176	178	163	177
359	111	113	115	139	233	247	380	380	148	148	97	100	342	344	171	171	178	184	171	189	174	182	171	177
360	103	115	115	135	235	237	376	378	132	148	100	103	334	344	155	155	182	186	165	169	178	200	167	173
361	113	115	139	139	231	239	380	380	148	148	97	100	344	348	169	169	164	178	183	195	170	172	175	181
365	109	109	115	115	231	235	380	384	144	148	103	103	342	342	165	165	182	182	181	181	174	180	167	197
367	107	109	133	139	235	243	378	384	146	148	100	103	348	350	159	173	188	188	151	183	178	190	167	189
370	111	113	131	139	233	237	378	378	132	162	100	103	348	352	167	167	178	192	159	165	180	190	171	175
373	111	121	133	137	235	239	376	380	138	138	100	103	344	346	159	169	186	194	163	195	174	182	165	175
374	111	115	139	139	241	249	378	382	142	144	100	103	346	348	159	169	186	186	189	191	174	182	167	181
375	115	115	131	137	233	243	380	386	132	150	100	103	346	348	169	169	182	188	175	191	180	188	173	179
378	101	109	115	133	241	253	376	380	132	152	103	103	346	348	157	157	178	178	163	199	180	204	165	179
379	111	113	127	135	233	237	378	386	132	132	100	103	346	348	159	169	178	186	181	191	180	180	171	171
